# Supplementary material for: Simplified algorithm for genetic subtyping in diffuse large B-cell lymphoma
Source: Signal Transduct Target Ther. 2023 Apr 10;8:145. doi: 10.1038/s41392-023-01358-y (PMC10083170; doi:10.1038/s41392-023-01358-y)
Supplement: Supplementary file 2 — Supplementary Table 2 [file 41392_2023_1358_MOESM2_ESM.xlsx]

## Sheet: Supplementary Table 2
Supplementary Table 2. Clinical and genetic features of the 1001 DLBCL patients in the Ruijin cohort.
Patient ID	Age	Gender	IPI- Age	IPI- ECOG	IPI- LDH	IPI- Ann Arbor stage	IPI- Extranodal sites	IPI score	COO	Double Expressor	RCHOP treatment	PFS	PFS status	OS	OS status	FISH-BCL2	FISH-BCL6	FISH-MYC	DNA sequencing	LymphPlex subtype	LymphGen subtype
DLBCL0001	27	F	0	0	1	1	0	2	ABC	0	Yes	19.3	1	169.767	0	0	0	0	WGS	MCD	A53
DLBCL0002	23	M	0	0	1	0	0	1	UNC	0	Yes	91.1667	0	91.1667	0	1	0	0	Targeted sequencing	EZB
DLBCL0003	53	F	0	0	1	0	0	1	NA	NA	No	126.3	1	155.033	0	0	0	0	Targeted sequencing	MCD
DLBCL0004	25	F	0	0	1	1	1	3	NA	NA	No	1.03333	1	56.2667	1	0	0	0	Targeted sequencing	TP53
DLBCL0005	60	M	0	0	1	1	0	2	NA	0	Yes	5.1	1	59.9667	1	0	0	1	WGS	NOS	Other
DLBCL0006	62	M	1	0	0	1	0	2	NA	NA	Yes	76.8667	1	76.8667	0	0	0	0	Targeted sequencing	NOS
DLBCL0007	65	M	1	1	1	1	1	5	NA	1	Yes	6.83333	1	35.5667	1	0	0	0	WGS	NOS	Other
DLBCL0008	63	M	1	0	0	1	0	2	NA	0	Yes	58.681	0	58.681	0	0	0	0	Targeted sequencing	NOS
DLBCL0009	33	M	0	0	1	0	0	1	NA	0	Yes	62.6894	0	62.6894	0	0	0	0	WES	NOS	Other
DLBCL0010	55	M	0	0	1	0	0	1	NA	0	Yes	104.233	0	104.233	0	0	0	0	Targeted sequencing	TP53
DLBCL0011	51	M	0	0	1	0	0	1	NA	0	Yes	100.441	0	100.441	0	0	0	0	Targeted sequencing	TP53
DLBCL0012	53	F	0	0	1	1	1	3	NA	1	Yes	100.9	0	100.9	0	0	0	1	WES	NOS	Other
DLBCL0013	58	M	0	1	1	1	1	4	NA	0	No	100.751	0	100.751	0	0	0	0	Targeted sequencing	NOS
DLBCL0014	78	F	1	0	0	1	0	2	ABC	0	Yes	29.4333	1	36.1333	1	0	0	0	WGS	NOS	Other
DLBCL0015	56	F	0	0	1	1	0	2	NA	0	Yes	12.5136	1	19.6802	1	0	0	0	WES	TP53	Other
DLBCL0016	57	M	0	0	0	0	0	0	NA	0	Yes	96.4348	0	96.4348	0	0	1	0	Targeted sequencing	BN2
DLBCL0017	35	F	0	0	0	0	0	0	GCB	0	Yes	98.1468	0	98.1468	0	0	0	0	WGS	NOS	Other
DLBCL0018	32	F	0	0	1	1	0	2	GCB	0	Yes	85.2113	1	89.578	0	0	0	0	WES	NOS	Other
DLBCL0019	46	M	0	1	1	1	0	3	GCB	1	Yes	17.5804	1	98.7137	0	0	0	0	WES	MCD	Other
DLBCL0020	36	M	0	0	0	0	0	0	NA	0	Yes	95.9123	0	95.9123	0	1	0	0	WES	EZB	EZB
DLBCL0021	57	M	0	0	0	0	0	0	NA	0	Yes	98.1875	0	98.1875	0	0	0	0	Targeted sequencing	NOS
DLBCL0022	35	F	0	1	1	1	1	4	ABC	1	No	19.1535	1	92.9535	0	0	0	0	WES	MCD	MCD
DLBCL0023	56	M	0	0	0	0	0	0	ABC	1	Yes	76.5735	0	76.5735	0	1	0	0	WGS	EZB	Other
DLBCL0024	52	M	0	0	1	1	0	2	NA	0	Yes	13.522	1	17.222	1	0	0	0	Targeted sequencing	TP53
DLBCL0025	45	F	0	0	0	0	1	1	NA	0	Yes	96.9333	0	96.9333	0	1	0	0	WGS	EZB	EZB
DLBCL0026	60	M	0	0	0	0	0	0	NA	0	Yes	79.9522	0	79.9522	0	1	0	0	Targeted sequencing	EZB
DLBCL0027	73	F	1	0	1	0	0	2	GCB	1	Yes	10.2667	1	22.4333	1	1	0	1	WGS	EZB	EZB
DLBCL0028	57	F	0	0	0	0	0	0	NA	1	Yes	93.6478	0	93.6478	0	0	0	0	WES	NOS	Other
DLBCL0029	37	M	0	0	1	1	1	3	NA	0	No	96.9527	0	96.9527	0	0	1	0	WES	TP53	BN2
DLBCL0030	41	M	0	0	0	0	0	0	NA	0	No	80.4333	0	80.4333	0	0	0	0	WES	ST2	Other
DLBCL0031	54	M	0	0	1	1	0	2	NA	0	No	95.5878	0	95.5878	0	0	0	0	WES	TP53	Other
DLBCL0032	59	F	0	0	0	0	0	0	NA	1	Yes	77.8205	0	77.8205	0	0	0	0	WES	NOS	Other
DLBCL0033	57	M	0	0	0	0	0	0	NA	1	Yes	94.6743	0	94.6743	0	1	0	0	Targeted sequencing	NOS
DLBCL0034	28	F	0	0	0	0	0	0	NA	0	Yes	60.4452	0	60.4452	0	0	0	0	WES	TP53	A53
DLBCL0035	31	M	0	0	0	0	0	0	NA	1	No	83.7091	0	83.7091	0	0	1	0	WES	MCD	MCD
DLBCL0036	50	M	0	0	0	1	0	1	NA	0	Yes	76.3729	0	76.3729	0	0	0	0	WGS	NOS	Other
DLBCL0037	52	M	0	0	0	0	0	0	NA	0	No	58.0882	0	58.0882	0	1	0	1	WGS	TP53	Other
DLBCL0038	33	M	0	1	0	0	0	1	ABC	1	Yes	7.1889	1	48.4556	0	0	0	0	WGS	TP53	A53
DLBCL0039	60	F	0	0	0	0	0	0	NA	1	Yes	22.9888	1	92.9555	0	1	0	1	Targeted sequencing	EZB
DLBCL0040	23	F	0	0	1	1	1	3	NA	0	Yes	17.6491	1	91.7158	0	0	0	0	Targeted sequencing	NOS
DLBCL0041	44	F	0	0	0	0	0	0	NA	1	No	92.3882	0	92.3882	0	0	0	0	WES	NOS	Other
DLBCL0042	56	F	0	0	1	1	0	2	NA	1	No	58.0136	1	82.8803	0	0	0	0	WES	NOS	EZB
DLBCL0043	52	M	0	0	0	0	0	0	GCB	0	Yes	82.0123	0	82.0123	0	0	0	0	WGS	NOS	Other
DLBCL0044	36	M	0	0	0	0	0	0	ABC	0	Yes	83.3521	0	83.3521	0	0	0	0	WES	NOS	Other
DLBCL0045	50	M	0	0	0	0	0	0	NA	0	Yes	15.5888	1	22.7555	1	0	0	0	WES	NOS	Other
DLBCL0046	38	F	0	1	1	1	1	4	NA	0	No	3.09004	1	20.09	1	0	0	0	WES	NOS	Other
DLBCL0047	58	M	0	0	1	1	1	3	NA	1	Yes	80.5839	0	80.5839	0	0	1	0	WES	MCD	MCD
DLBCL0048	35	M	0	0	0	0	0	0	ABC	0	Yes	79.9215	0	79.9215	0	0	0	0	WGS	NOS	A53
DLBCL0049	52	M	0	1	1	1	1	4	NA	0	Yes	71.6448	0	71.6448	0	1	0	0	WGS	EZB	EZB
DLBCL0050	39	M	0	0	1	1	1	3	NA	0	No	85.4088	0	85.4088	0	0	0	0	WES	N1	N1
DLBCL0051	39	M	0	0	0	1	0	1	GCB	0	Yes	79.2877	0	79.2877	0	0	1	0	WES	BN2	Other
DLBCL0052	66	M	1	0	0	1	0	2	NA	1	Yes	52.7442	1	65.9109	1	0	0	0	WES	N1	N1
DLBCL0053	60	M	0	0	0	0	0	0	NA	0	No	55.6476	0	55.6476	0	0	0	0	WES	BN2	BN2
DLBCL0054	46	F	0	0	0	0	0	0	NA	0	Yes	6.90827	1	84.3749	0	0	0	0	WES	NOS	Other
DLBCL0055	46	F	0	0	1	1	0	2	NA	1	Yes	17.0067	1	19.9733	1	0	0	0	WES	NOS	Other
DLBCL0056	57	F	0	1	0	1	1	3	NA	0	Yes	13.2205	1	87.2872	0	0	0	0	Targeted sequencing	TP53
DLBCL0057	43	F	0	0	0	0	0	0	NA	1	Yes	51.91	0	51.91	0	0	0	0	Targeted sequencing	NOS
DLBCL0058	34	F	0	0	1	1	1	3	NA	1	No	87.4795	0	87.4795	0	0	0	0	Targeted sequencing	NOS
DLBCL0059	35	M	0	1	0	0	0	1	NA	1	No	71.1521	0	71.1521	0	0	0	0	WES	BN2	BN2
DLBCL0060	75	M	1	0	1	1	0	3	ABC	0	Yes	53.5196	1	53.5196	1	0	1	0	WES	BN2	BN2
DLBCL0061	51	M	0	0	0	0	0	0	NA	0	Yes	68.5425	0	68.5425	0	0	0	0	WES	NOS	Other
DLBCL0062	55	F	0	0	1	0	0	1	NA	0	No	76.5903	0	76.5903	0	0	0	0	Targeted sequencing	NOS
DLBCL0063	36	M	0	0	0	0	0	0	NA	0	Yes	68.2197	0	68.2197	0	0	1	0	WES	BN2	BN2
DLBCL0064	71	M	1	0	1	1	0	3	NA	1	Yes	76.7163	0	76.7163	0	0	0	0	Targeted sequencing	NOS
DLBCL0065	65	F	1	0	0	0	0	1	NA	0	Yes	84.507	0	84.507	0	0	0	0	WES	BN2	BN2
DLBCL0066	38	M	0	0	0	0	0	0	NA	0	Yes	81.5229	0	81.5229	0	0	0	0	WES	EZB	EZB
DLBCL0067	62	F	1	0	0	1	1	3	NA	0	Yes	73.9187	0	73.9187	0	0	0	0	Targeted sequencing	NOS
DLBCL0068	60	M	0	0	1	1	1	3	GCB	0	Yes	43.8	1	80.1333	0	0	0	0	Targeted sequencing	MCD
DLBCL0069	65	M	1	0	1	1	0	3	NA	0	Yes	65.0479	0	65.0479	0	0	1	0	WES	NOS	Other
DLBCL0070	44	M	0	0	0	0	0	0	NA	0	No	83.9496	0	83.9496	0	0	1	0	WES	BN2	BN2
DLBCL0071	61	M	1	0	0	0	0	1	NA	0	Yes	66.4746	0	66.4746	0	0	0	0	Targeted sequencing	NOS
DLBCL0072	71	M	1	0	1	1	1	4	GCB	0	Yes	13.4755	1	13.4755	1	0	0	0	WES	NOS	Other
DLBCL0073	58	F	0	0	0	0	0	0	NA	1	No	76.4333	0	76.4333	0	1	0	0	WES	ST2	Other
DLBCL0074	52	M	0	0	0	0	0	0	NA	0	No	80.4118	0	80.4118	0	0	0	0	Targeted sequencing	NOS
DLBCL0075	49	F	0	0	0	0	0	0	NA	1	Yes	25.4895	1	73.2228	0	0	0	0	Targeted sequencing	ST2
DLBCL0076	62	M	1	0	0	1	0	2	ABC	1	Yes	16.074	1	21.174	1	0	0	0	WES	NOS	Other
DLBCL0077	66	M	1	0	0	0	0	1	NA	0	Yes	80.7441	0	80.7441	0	0	0	0	WES	TP53	BN2
DLBCL0078	63	F	1	0	0	0	0	1	NA	0	Yes	79.9156	0	79.9156	0	1	0	0	Targeted sequencing	EZB
DLBCL0079	69	F	1	0	1	0	0	2	ABC	1	Yes	8.45259	1	9.25259	1	0	1	0	WES	MCD	BN2/MCD
DLBCL0080	38	M	0	0	0	1	0	1	NA	0	Yes	13.4148	1	25.5481	1	0	0	0	Targeted sequencing	N1
DLBCL0081	59	M	0	0	1	1	0	2	GCB	1	Yes	7.53333	1	19.4667	1	0	0	0	WES	ST2	ST2
DLBCL0082	55	M	0	0	0	1	0	1	UNC	0	Yes	72.85	0	72.85	0	0	0	0	WES	NOS	BN2
DLBCL0083	56	M	0	0	0	1	0	1	NA	0	No	72.8501	0	72.8501	0	0	0	0	WES	NOS	A53
DLBCL0084	41	M	0	0	0	1	1	2	GCB	0	Yes	72.2756	0	72.2756	0	0	0	0	WES	ST2	ST2
DLBCL0085	57	F	0	0	0	0	0	0	NA	1	Yes	72.8128	0	72.8128	0	0	0	0	WES	MCD	MCD
DLBCL0086	52	F	0	0	0	0	0	0	NA	0	Yes	77.8691	0	77.8691	0	0	0	0	WES	NOS	Other
DLBCL0087	61	F	1	0	1	1	0	3	ABC	0	Yes	78.6772	0	78.6772	0	0	0	0	WGS	NOS	Other
DLBCL0088	73	F	1	0	1	1	0	3	NA	1	Yes	8.64518	1	16.0785	1	0	0	0	WES	NOS	Other
DLBCL0089	64	M	1	0	1	1	0	3	ABC	0	Yes	46.535	1	71.9683	0	0	0	0	WES	MCD	MCD
DLBCL0090	35	M	0	0	0	0	0	0	ABC	0	No	62.7505	0	62.7505	0	0	1	0	WES	NOS	Other
DLBCL0091	62	F	1	0	1	1	0	3	ABC	1	Yes	63.5892	0	63.5892	0	0	0	0	WES	BN2	BN2
DLBCL0092	65	M	1	0	1	0	0	2	NA	0	Yes	73.0047	1	80.1381	0	0	0	0	WES	NOS	Other
DLBCL0093	54	F	0	0	0	1	1	2	GCB	0	No	72.1377	0	72.1377	0	0	0	0	WGS	NOS	Other
DLBCL0094	40	M	0	0	1	0	0	1	NA	0	Yes	81.4859	0	81.4859	0	0	0	0	WES	NOS	Other
DLBCL0095	62	M	1	0	1	1	1	4	NA	0	Yes	72.941	0	72.941	0	0	0	0	Targeted sequencing	NOS
DLBCL0096	42	F	0	0	0	0	0	0	NA	0	No	76.635	0	76.635	0	0	0	0	WES	N1	N1
DLBCL0097	29	M	0	0	0	0	0	0	NA	1	No	76.2859	0	76.2859	0	1	0	1	WES	ST2	Other
DLBCL0098	42	M	0	0	1	1	0	2	NA	1	Yes	11.3436	1	19.9102	1	0	0	0	WES	NOS	Other
DLBCL0099	36	F	0	0	0	1	1	2	NA	0	No	71.1782	0	71.1782	0	0	0	0	WES	NOS	A53
DLBCL0100	36	M	0	0	0	1	1	2	UNC	1	Yes	70.1831	0	70.1831	0	0	1	0	WES	NOS	Other
DLBCL0101	59	F	0	0	0	0	0	0	NA	0	No	71.2862	0	71.2862	0	0	0	0	WES	NOS	Other
DLBCL0102	61	M	1	0	0	0	0	1	UNC	1	Yes	11.0216	1	36.0216	1	1	0	1	WGS	MCD	Other
DLBCL0103	45	F	0	0	0	0	0	0	GCB	0	No	78.8818	0	78.8818	0	1	0	0	WGS	EZB	EZB
DLBCL0104	33	M	0	0	0	0	0	0	GCB	0	Yes	71.4426	0	71.4426	0	0	1	0	WES	NOS	ST2
DLBCL0105	32	F	0	1	1	1	0	3	NA	0	No	70.3684	0	70.3684	0	0	0	0	WES	NOS	Other
DLBCL0106	60	M	0	0	0	0	1	1	NA	0	Yes	71.4117	0	71.4117	0	0	0	0	Targeted sequencing	TP53
DLBCL0107	69	M	1	0	1	1	0	3	GCB	0	Yes	45.6171	0	45.6171	0	0	1	0	WES	BN2	BN2
DLBCL0108	53	M	0	0	1	1	1	3	GCB	0	Yes	67.8419	0	67.8419	0	0	0	0	WES	NOS	Other
DLBCL0109	48	M	0	0	0	0	0	0	NA	0	Yes	73.8419	0	73.8419	0	0	1	0	WES	TP53	Other
DLBCL0110	55	F	0	0	1	0	0	1	ABC	1	Yes	6.54172	1	67.6084	0	0	0	0	WES	NOS	A53
DLBCL0111	36	F	0	0	1	1	1	3	UNC	0	Yes	10.6483	1	70.5816	0	0	0	1	WES	NOS	Other
DLBCL0112	66	M	1	0	0	0	0	1	NA	0	Yes	70.6444	0	70.6444	0	0	0	0	Targeted sequencing	NOS
DLBCL0113	50	F	0	0	1	1	0	2	NA	0	Yes	9.38478	1	69.3181	0	0	0	0	Targeted sequencing	TP53
DLBCL0114	33	F	0	1	0	1	0	2	NA	0	No	68.5764	0	68.5764	0	1	0	0	Targeted sequencing	EZB
DLBCL0115	45	M	0	0	0	0	0	0	NA	1	No	74.7486	0	74.7486	0	0	1	0	WES	NOS	Other
DLBCL0116	69	F	1	0	0	0	0	1	NA	0	Yes	69.7515	0	69.7515	0	0	0	0	Targeted sequencing	NOS
DLBCL0117	70	F	1	0	0	0	0	1	GCB	0	Yes	70.5742	0	70.5742	0	0	0	0	WES	ST2	ST2
DLBCL0118	51	M	0	0	0	0	0	0	NA	0	Yes	71.9477	0	71.9477	0	0	0	0	Targeted sequencing	NOS
DLBCL0119	27	F	0	0	0	0	0	0	NA	0	Yes	67.8514	0	67.8514	0	0	0	0	Targeted sequencing	N1
DLBCL0120	24	M	0	0	0	0	0	0	NA	0	Yes	74.7898	0	74.7898	0	0	0	0	WES	NOS	Other
DLBCL0121	60	M	0	1	1	1	0	3	UNC	0	Yes	1.54868	1	2.24868	1	0	0	0	WES	NOS	Other
DLBCL0122	56	M	0	1	1	1	0	3	ABC	1	No	5.15347	1	10.4868	1	0	0	0	WES	TP53	Other
DLBCL0123	73	F	1	1	1	1	0	4	NA	1	Yes	73.7042	0	73.7042	0	0	0	0	WES	NOS	Other
DLBCL0124	33	M	0	0	1	1	1	3	NA	0	No	71.6823	0	71.6823	0	0	0	0	WGS	TP53	A53
DLBCL0125	58	F	0	0	0	1	0	1	UNC	0	Yes	76.1514	0	76.1514	0	1	0	0	WGS	NOS	Other
DLBCL0126	33	M	0	0	0	0	0	0	NA	1	Yes	71.7486	0	71.7486	0	0	0	0	WES	NOS	Other
DLBCL0127	51	M	0	0	0	0	0	0	UNC	0	Yes	73.4085	0	73.4085	0	0	0	0	WES	NOS	Other
DLBCL0128	24	F	0	1	1	0	0	2	GCB	0	No	66.3458	0	66.3458	0	0	0	0	WGS	NOS	Other
DLBCL0129	24	F	0	0	0	0	0	0	NA	0	Yes	67.7185	0	67.7185	0	0	0	0	Targeted sequencing	NOS
DLBCL0130	57	F	0	0	0	0	0	0	UNC	0	Yes	67.3879	0	67.3879	0	0	1	0	WGS	BN2	BN2
DLBCL0131	55	F	0	0	0	0	0	0	ABC	0	Yes	63.1667	0	63.1667	0	0	0	0	WGS	NOS	Other
DLBCL0132	72	F	1	0	0	0	0	1	NA	0	Yes	75.749	0	75.749	0	0	1	0	WGS	BN2	BN2
DLBCL0133	70	M	1	0	0	0	0	1	NA	0	Yes	5.60942	1	27.7761	1	0	0	0	WES	NOS	Other
DLBCL0134	43	F	0	0	0	0	0	0	NA	0	No	66.5173	0	66.5173	0	0	0	0	WGS	ST2	ST2
DLBCL0135	53	F	0	0	0	0	0	0	NA	0	Yes	73.7851	0	73.7851	0	0	0	0	WES	NOS	Other
DLBCL0136	70	M	1	0	0	0	0	1	ABC	0	Yes	64.4476	0	64.4476	0	1	0	1	WGS	NOS	Other
DLBCL0137	50	M	0	0	0	0	0	0	ABC	0	Yes	66.4156	0	66.4156	0	0	1	0	WGS	BN2	BN2
DLBCL0138	47	F	0	0	0	0	0	0	NA	0	Yes	71.4087	0	71.4087	0	0	0	0	WES	MCD	MCD
DLBCL0139	45	M	0	1	0	0	0	1	NA	0	Yes	41.673	0	41.673	0	0	0	0	Targeted sequencing	NOS
DLBCL0140	28	F	0	0	0	0	0	0	NA	0	No	65.6094	0	65.6094	0	0	0	0	Targeted sequencing	NOS
DLBCL0141	45	M	0	0	1	0	0	1	NA	0	Yes	69.8165	0	69.8165	0	0	0	0	WES	BN2	Other
DLBCL0142	26	F	0	0	0	0	0	0	NA	0	No	63.3067	0	63.3067	0	0	0	1	WES	NOS	Other
DLBCL0143	43	F	0	1	0	0	0	1	NA	0	Yes	65.1066	0	65.1066	0	0	0	1	WES	NOS	Other
DLBCL0144	43	F	0	0	1	0	0	1	NA	0	No	4.97071	1	7.77071	1	0	0	0	WES	NOS	Other
DLBCL0145	71	M	1	0	1	1	0	3	NA	0	Yes	26.5653	1	26.5653	1	0	0	0	WES	NOS	A53
DLBCL0146	30	F	0	0	0	0	0	0	NA	1	Yes	40.8758	0	40.8758	0	0	0	0	Targeted sequencing	N1
DLBCL0147	66	F	1	0	0	0	0	1	ABC	0	Yes	53.0551	1	53.0551	1	0	0	0	Targeted sequencing	MCD
DLBCL0148	66	F	1	0	0	1	1	3	NA	0	Yes	65.5469	1	65.5469	1	0	0	0	Targeted sequencing	TP53
DLBCL0149	43	F	0	0	0	0	0	0	NA	0	No	72.6111	0	72.6111	0	0	0	0	WES	EZB	EZB
DLBCL0150	54	M	0	0	1	1	1	3	NA	0	No	64.6705	0	64.6705	0	0	0	0	WES	NOS	Other
DLBCL0151	73	M	1	0	0	1	0	2	GCB	1	Yes	19.7063	1	25.3063	1	0	1	1	WGS	BN2	BN2
DLBCL0152	66	M	1	0	0	0	0	1	UNC	0	Yes	73.6395	0	73.6395	0	0	0	0	WGS	NOS	Other
DLBCL0153	59	F	0	1	1	1	1	4	ABC	1	Yes	72.9189	0	72.9189	0	0	0	0	WGS	MCD	MCD
DLBCL0154	45	M	0	0	0	0	0	0	GCB	1	Yes	15.906	1	15.906	1	1	0	1	WES	EZB	A53
DLBCL0155	63	F	1	0	1	0	0	2	ABC	0	Yes	70.1555	0	70.1555	0	0	0	0	WGS	NOS	Other
DLBCL0156	45	F	0	0	0	0	0	0	ABC	0	Yes	36.822	1	70.1553	0	0	0	0	WGS	ST2	ST2
DLBCL0157	45	F	0	0	0	0	0	0	ABC	1	No	67.4747	0	67.4747	0	0	0	0	WGS	MCD	Other
DLBCL0158	52	M	0	0	1	0	0	1	GCB	0	Yes	61.7722	0	61.7722	0	0	1	0	WGS	BN2	BN2
DLBCL0159	47	M	0	1	1	1	0	3	UNC	1	No	12.8553	1	21.2553	1	1	1	0	WGS	TP53	BN2
DLBCL0160	65	M	1	0	0	1	1	3	UNC	0	Yes	61.8723	0	61.8723	0	0	0	0	WES	NOS	Other
DLBCL0161	67	M	1	0	1	1	1	4	UNC	0	Yes	2.38388	1	2.38388	1	0	0	0	WGS	NOS	Other
DLBCL0162	73	M	1	0	1	1	0	3	NA	NA	Yes	61.3548	0	61.3548	0	0	0	0	WES	NOS	Other
DLBCL0163	60	F	0	0	1	0	1	2	ABC	0	Yes	60.3093	0	60.3093	0	0	0	0	WGS	MCD	MCD
DLBCL0164	64	F	1	0	1	1	0	3	UNC	0	Yes	60.5429	0	60.5429	0	1	0	0	WGS	EZB	EZB
DLBCL0165	56	F	0	0	0	0	0	0	NA	0	Yes	61.2887	0	61.2887	0	1	0	0	Targeted sequencing	EZB
DLBCL0166	48	M	0	0	0	1	1	2	GCB	0	No	68.6762	0	68.6762	0	1	0	0	WGS	EZB	EZB
DLBCL0167	62	F	1	0	0	0	1	2	NA	0	Yes	57.2213	1	59.5213	0	1	0	0	Targeted sequencing	TP53
DLBCL0168	62	F	1	0	0	0	0	1	ABC	0	Yes	34.8439	1	55.0772	1	0	0	0	WGS	NOS	BN2
DLBCL0169	61	F	1	0	1	0	0	2	UNC	1	Yes	34.2105	1	66.7438	0	0	0	0	WGS	NOS	Other
DLBCL0170	59	M	0	0	0	0	1	1	NA	0	Yes	58.7894	0	58.7894	0	0	0	0	WES	TP53	N1
DLBCL0171	41	M	0	0	0	0	1	1	UNC	1	Yes	34.9743	1	59.3743	0	0	0	0	WGS	NOS	Other
DLBCL0172	51	M	0	0	0	0	1	1	NA	1	Yes	67.3757	0	67.3757	0	0	0	0	Targeted sequencing	MCD
DLBCL0173	39	F	0	0	0	1	1	2	UNC	0	No	34.9482	0	34.9482	0	0	0	0	WGS	NOS	Other
DLBCL0174	28	F	0	0	0	1	1	2	NA	1	No	64.4411	0	64.4411	0	0	0	0	WES	NOS	Other
DLBCL0175	62	M	1	0	0	1	0	2	ABC	0	Yes	34.281	1	68.1143	0	0	0	0	WGS	MCD	MCD
DLBCL0176	59	F	0	0	1	1	1	3	NA	0	Yes	60.2004	0	60.2004	0	0	0	0	WES	TP53	Other
DLBCL0177	71	M	1	0	0	1	0	2	ABC	1	Yes	51.3895	1	57.9229	0	0	0	0	WGS	MCD	MCD
DLBCL0178	64	F	1	0	0	0	0	1	ABC	0	Yes	57.8085	0	57.8085	0	0	1	0	WGS	BN2	BN2
DLBCL0179	59	M	0	0	1	0	0	1	NA	0	Yes	59.4879	0	59.4879	0	0	1	0	WES	NOS	Other
DLBCL0180	59	M	0	0	0	0	0	0	GCB	0	Yes	65.5	0	65.5	0	0	0	0	WES	NOS	Other
DLBCL0181	71	M	1	0	1	0	0	2	NA	0	Yes	32.9104	1	32.9104	1	0	0	0	WGS	TP53	Other
DLBCL0182	39	M	0	0	0	1	0	1	GCB	0	Yes	29.0333	1	63.1667	0	0	0	0	WES	NOS	Other
DLBCL0183	53	F	0	0	1	1	0	2	NA	0	No	58.1563	0	58.1563	0	0	0	0	WES	ST2	Other
DLBCL0184	46	M	0	0	0	0	0	0	NA	0	Yes	65.2	0	65.2	0	0	0	0	WES	NOS	Other
DLBCL0185	62	M	1	0	1	0	0	2	UNC	0	Yes	57.9	0	57.9	0	0	0	0	Targeted sequencing	NOS
DLBCL0186	61	F	1	0	0	0	0	1	UNC	0	Yes	64.6667	0	64.6667	0	0	0	0	Targeted sequencing	NOS
DLBCL0187	68	M	1	0	0	0	0	1	ABC	1	Yes	65.9667	0	65.9667	0	0	0	0	WES	NOS	Other
DLBCL0188	42	M	0	0	0	0	0	0	UNC	0	Yes	66.1667	0	66.1667	0	0	0	0	WES	NOS	Other
DLBCL0189	59	F	0	0	1	1	1	3	NA	0	Yes	9.16667	1	66.1	0	0	0	0	Targeted sequencing	TP53
DLBCL0190	54	F	0	0	0	1	1	2	NA	1	No	23.6667	1	36.5	0	0	0	0	Targeted sequencing	N1
DLBCL0191	68	F	1	0	0	0	0	1	ABC	0	Yes	65.0667	0	65.0667	0	0	1	0	WGS	BN2	BN2
DLBCL0192	50	M	0	0	0	0	0	0	GCB	0	Yes	64.5667	0	64.5667	0	0	0	0	WES	MCD	Other
DLBCL0193	71	F	1	0	0	0	0	1	ABC	0	Yes	63.3333	0	63.3333	0	0	0	0	WES	NOS	Other
DLBCL0194	31	F	0	0	0	1	0	1	ABC	0	Yes	8	1	48.1667	0	0	0	0	WES	NOS	ST2
DLBCL0195	75	M	1	0	1	0	0	2	ABC	1	No	59.5667	0	59.5667	0	0	0	0	WGS	NOS	Other
DLBCL0196	70	M	1	0	1	0	1	3	UNC	0	No	59.7667	0	59.7667	0	0	0	0	WGS	NOS	Other
DLBCL0197	69	F	1	0	1	1	0	3	UNC	1	Yes	60.3667	0	60.3667	0	0	0	0	WES	NOS	Other
DLBCL0198	54	M	0	0	1	1	0	2	ABC	1	Yes	6.53333	1	8.56667	1	0	1	0	WGS	BN2	BN2
DLBCL0199	72	M	1	1	1	1	1	5	ABC	1	No	59.4667	0	59.4667	0	1	1	0	WGS	ST2	BN2/EZB/MCD/ST2
DLBCL0200	62	M	1	0	0	0	0	1	NA	1	Yes	63.4	0	63.4	0	0	0	0	Targeted sequencing	NOS
DLBCL0201	43	F	0	0	0	1	1	2	NA	0	Yes	7.23333	1	24.1333	1	0	0	0	WES	NOS	Other
DLBCL0202	47	M	0	1	0	1	1	3	NA	0	Yes	13.6	1	50.8667	0	0	0	0	WES	NOS	Other
DLBCL0203	43	M	0	0	1	1	0	2	GCB	NA	Yes	7.9	1	62.5	0	1	0	0	Targeted sequencing	TP53
DLBCL0204	64	F	1	1	1	1	1	5	UNC	1	Yes	20.2333	1	20.2333	1	0	0	0	WGS	NOS	Other
DLBCL0205	72	M	1	0	0	0	0	1	GCB	0	Yes	62.1333	0	62.1333	0	0	0	0	WES	NOS	Other
DLBCL0206	48	M	0	0	1	1	1	3	ABC	1	Yes	3.86667	1	5.9	1	0	1	0	WGS	MCD	Other
DLBCL0207	66	M	1	0	1	1	1	4	GCB	0	No	29.4333	1	57.0333	0	0	1	0	WGS	BN2	BN2/ST2
DLBCL0208	45	M	0	0	1	0	0	1	NA	0	Yes	61.2667	0	61.2667	0	0	0	0	WES	NOS	Other
DLBCL0209	28	F	0	0	1	1	1	3	GCB	1	Yes	7.66667	1	61.7333	0	0	0	0	Targeted sequencing	NOS
DLBCL0210	73	M	1	1	1	0	1	4	ABC	1	No	38.4	0	38.4	0	0	0	0	WGS	MCD	MCD/ST2/A53
DLBCL0211	17	F	0	1	1	1	0	3	ABC	0	Yes	23.6333	1	53.4667	0	0	0	0	Targeted sequencing	TP53
DLBCL0212	67	M	1	0	1	1	1	4	NA	0	No	6.36667	1	14.0667	1	0	0	0	WGS	TP53	MCD
DLBCL0213	59	F	0	0	0	1	1	2	GCB	0	Yes	27.6667	1	57.4	0	0	0	0	WES	NOS	Other
DLBCL0214	32	M	0	0	0	0	0	0	UNC	0	Yes	60.2333	0	60.2333	0	0	0	0	WES	NOS	Other
DLBCL0215	58	M	0	0	1	1	0	2	ABC	1	Yes	12.6667	1	29.6	0	0	0	0	WGS	MCD	MCD
DLBCL0216	49	F	0	0	1	0	0	1	ABC	0	Yes	15.3667	1	42.5	1	0	1	0	WES	TP53	Other
DLBCL0217	19	M	0	0	0	0	0	0	ABC	0	Yes	48.8333	0	48.8333	0	0	0	0	Targeted sequencing	EZB
DLBCL0218	74	F	1	1	1	1	0	4	GCB	0	Yes	4.13333	1	4.13333	1	0	0	0	WGS	TP53	Other
DLBCL0219	53	M	0	0	0	0	0	0	UNC	0	Yes	60.1667	0	60.1667	0	0	0	0	WES	BN2	BN2
DLBCL0220	52	M	0	0	0	0	0	0	ABC	0	Yes	60.1667	0	60.1667	0	0	1	0	WGS	BN2	BN2
DLBCL0221	69	F	1	0	0	0	0	1	NA	0	Yes	7.13333	1	10.9667	1	0	0	0	WGS	TP53	Other
DLBCL0222	75	M	1	0	0	1	1	3	GCB	0	No	20.2667	1	33.4667	1	1	0	0	WGS	EZB	EZB
DLBCL0223	64	F	1	0	0	0	0	1	ABC	0	Yes	18.3667	1	53.3	0	0	0	0	Targeted sequencing	MCD
DLBCL0224	37	F	0	0	0	0	0	0	GCB	0	Yes	7.1	1	21.0333	1	0	0	0	WES	NOS	Other
DLBCL0225	55	F	0	0	1	0	0	1	GCB	0	Yes	58.3667	0	58.3667	0	0	0	0	Targeted sequencing	NOS
DLBCL0226	69	F	1	1	1	1	1	5	NA	1	Yes	58.3	0	58.3	0	0	1	0	WES	MCD	MCD
DLBCL0227	44	F	0	0	0	0	0	0	ABC	1	Yes	57.9667	0	57.9667	0	1	0	0	WES	TP53	MCD
DLBCL0228	67	F	1	0	0	0	0	1	UNC	0	Yes	59.6	0	59.6	0	0	0	0	WES	NOS	Other
DLBCL0229	61	M	1	1	1	1	1	5	ABC	0	No	16.6333	1	29.6	1	0	0	0	WGS	NOS	Other
DLBCL0230	61	F	1	0	0	1	1	3	ABC	0	Yes	54.1667	0	54.1667	0	0	0	0	WES	NOS	Other
DLBCL0231	44	F	0	0	0	1	0	1	ABC	0	Yes	54	0	54	0	0	0	0	WGS	N1	N1
DLBCL0232	37	F	0	0	0	0	0	0	UNC	0	Yes	58.1667	0	58.1667	0	0	0	0	WES	NOS	Other
DLBCL0233	63	M	1	0	1	1	1	4	GCB	0	No	4.66667	1	10.2667	1	1	1	1	WGS	EZB	EZB
DLBCL0234	46	F	0	0	1	1	1	3	ABC	1	No	56.9	0	56.9	0	0	1	0	WES	BN2	BN2
DLBCL0235	50	F	0	0	0	1	0	1	ABC	1	Yes	57.6	0	57.6	0	0	0	0	WES	N1	N1
DLBCL0236	66	M	1	0	0	0	0	1	ABC	0	Yes	4.06667	1	4.06667	1	0	0	0	Targeted sequencing	NOS
DLBCL0237	33	F	0	0	1	0	1	2	UNC	0	No	57.8	0	57.8	0	0	0	0	WES	NOS	Other
DLBCL0238	50	M	0	0	1	1	1	3	NA	1	No	57.4	0	57.4	0	1	0	0	WES	NOS	Other
DLBCL0239	65	M	1	1	1	1	1	5	ABC	0	No	41.2667	1	57.5667	0	0	0	0	WGS	NOS	Other
DLBCL0240	53	M	0	0	1	0	0	1	UNC	0	Yes	57.5667	0	57.5667	0	0	0	0	WES	BN2	BN2
DLBCL0241	61	M	1	0	0	0	0	1	GCB	1	Yes	57	0	57	0	0	1	0	WGS	BN2	BN2
DLBCL0242	58	M	0	0	0	0	0	0	ABC	0	Yes	56.8333	0	56.8333	0	0	0	0	WES	NOS	Other
DLBCL0243	65	M	1	0	1	1	1	4	NA	1	Yes	56.5333	0	56.5333	0	0	0	0	WGS	MCD	Other
DLBCL0244	53	F	0	0	0	0	0	0	GCB	0	Yes	56.5333	0	56.5333	0	0	0	0	Targeted sequencing	NOS
DLBCL0245	62	M	1	0	1	0	0	2	ABC	1	No	56.3333	0	56.3333	0	0	0	0	WGS	MCD	Other
DLBCL0246	65	F	1	0	0	0	0	1	ABC	1	Yes	9.73333	1	14.2	1	0	1	0	WGS	NOS	Other
DLBCL0247	34	M	0	0	0	0	0	0	GCB	0	Yes	55.9333	0	55.9333	0	0	0	0	WES	NOS	Other
DLBCL0248	83	M	1	0	0	1	0	2	GCB	1	Yes	15.4333	1	15.4333	1	1	0	0	Targeted sequencing	EZB
DLBCL0249	65	F	1	0	0	1	1	3	ABC	0	No	55.9	0	55.9	0	0	0	0	WGS	NOS	A53
DLBCL0250	49	F	0	0	0	0	0	0	ABC	0	Yes	15.3	1	55.2667	0	0	0	0	WES	NOS	Other
DLBCL0251	70	M	1	0	0	0	0	1	UNC	0	Yes	56.6333	0	56.6333	0	0	0	0	WES	NOS	Other
DLBCL0252	31	F	0	0	1	0	0	1	NA	0	Yes	51.1667	0	51.1667	0	0	0	0	WES	EZB	EZB
DLBCL0253	25	F	0	0	1	1	1	3	GCB	0	No	56.3667	0	56.3667	0	0	0	0	WES	NOS	Other
DLBCL0254	62	M	1	1	0	1	1	4	NA	0	Yes	6.37066	1	14.4707	1	0	0	0	Targeted sequencing	NOS
DLBCL0255	63	M	1	0	0	0	0	1	NA	0	Yes	99.1667	0	99.1667	0	0	0	0	Targeted sequencing	NOS
DLBCL0256	65	M	1	0	1	0	0	2	NA	0	Yes	64.2333	0	64.2333	0	0	0	0	Targeted sequencing	NOS
DLBCL0257	73	M	1	0	1	0	0	2	NA	1	Yes	97.4667	0	97.4667	0	0	0	0	Targeted sequencing	MCD
DLBCL0258	69	F	1	0	1	0	0	2	NA	1	Yes	73.7504	0	73.7504	0	0	0	0	Targeted sequencing	TP53
DLBCL0259	74	M	1	0	0	0	0	1	NA	0	Yes	5.96667	1	52.6333	0	0	0	0	WES	NOS	Other
DLBCL0260	65	M	1	0	0	0	0	1	NA	0	Yes	96.0667	0	96.0667	0	1	0	0	Targeted sequencing	EZB
DLBCL0261	62	M	1	1	0	1	0	3	NA	0	Yes	89	0	89	0	0	0	0	Targeted sequencing	BN2
DLBCL0262	68	M	1	0	1	1	0	3	NA	0	Yes	49.3667	1	49.3667	1	1	0	0	Targeted sequencing	EZB
DLBCL0263	62	F	1	0	0	0	0	1	NA	0	Yes	91.2333	0	91.2333	0	0	0	0	Targeted sequencing	NOS
DLBCL0264	68	F	1	0	1	0	0	2	NA	1	Yes	6.5	1	37.9667	1	0	0	0	Targeted sequencing	NOS
DLBCL0265	67	M	1	0	0	0	0	1	NA	0	Yes	82.5	0	82.5	0	0	0	0	WES	NOS	Other
DLBCL0266	73	F	1	0	0	1	1	3	NA	1	Yes	83.3667	0	83.3667	0	0	0	0	WES	NOS	ST2
DLBCL0267	70	M	1	0	0	1	1	3	NA	0	Yes	83.3333	0	83.3333	0	1	0	0	WES	EZB	Other
DLBCL0268	63	M	1	0	0	1	0	2	NA	0	Yes	83.5333	0	83.5333	0	0	1	0	WGS	BN2	BN2
DLBCL0269	62	F	1	0	0	1	0	2	NA	1	Yes	73.9	0	73.9	0	0	0	0	Targeted sequencing	NOS
DLBCL0270	62	M	1	0	1	0	1	3	NA	1	Yes	57.6	1	57.6	1	0	0	0	WES	NOS	Other
DLBCL0271	69	M	1	1	1	1	1	5	UNC	0	Yes	6.86667	1	6.86667	1	1	0	1	WGS	NOS	Other
DLBCL0272	72	M	1	0	0	0	0	1	ABC	1	Yes	22.3885	1	31.7552	1	1	0	1	WGS	ST2	ST2
DLBCL0273	67	F	1	1	1	1	0	4	NA	1	Yes	4.45149	1	4.45149	1	0	0	0	Targeted sequencing	NOS
DLBCL0274	68	M	1	1	0	1	0	3	NA	0	Yes	14.7167	1	16.75	1	0	0	0	WES	BN2	BN2
DLBCL0275	78	M	1	0	0	1	0	2	NA	0	Yes	53.6872	0	53.6872	0	0	0	0	Targeted sequencing	N1
DLBCL0276	62	M	1	0	1	1	1	4	ABC	1	Yes	7.87606	1	22.0427	1	0	0	0	WES	TP53	Other
DLBCL0277	66	M	1	0	1	1	0	3	NA	0	Yes	12.9844	1	19.0511	1	0	1	0	WES	TP53	Other
DLBCL0278	64	F	1	0	0	1	1	3	NA	0	Yes	24.4867	1	30.5533	1	0	0	0	WES	NOS	Other
DLBCL0279	65	M	1	0	0	0	0	1	NA	1	Yes	20.5027	1	20.5027	1	1	0	1	WES	TP53	EZB/A53
DLBCL0280	69	F	1	0	1	1	1	4	NA	1	Yes	20.5694	1	20.5694	0	0	0	0	WES	NOS	Other
DLBCL0281	68	F	1	1	1	1	0	4	NA	1	Yes	3.41205	1	21.5454	1	0	0	0	Targeted sequencing	ST2
DLBCL0282	61	F	1	1	1	1	0	4	NA	0	Yes	16.2058	1	35.7391	0	0	0	0	Targeted sequencing	NOS
DLBCL0283	65	F	1	0	1	0	0	2	NA	1	Yes	24.7819	1	37.5152	0	0	0	0	WES	NOS	Other
DLBCL0284	66	F	1	0	0	0	0	1	NA	0	Yes	75.2132	0	75.2132	0	0	0	1	WES	N1	BN2/N1
DLBCL0285	72	M	1	0	1	0	1	3	NA	0	Yes	45.0349	0	45.0349	0	0	0	0	WES	TP53	Other
DLBCL0286	71	M	1	0	0	0	0	1	NA	1	Yes	6.83497	1	15.9683	1	0	0	0	WES	NOS	Other
DLBCL0287	78	F	1	0	0	0	0	1	NA	0	Yes	59.4183	0	59.4183	0	0	0	0	Targeted sequencing	NOS
DLBCL0288	62	M	1	0	1	0	0	2	ABC	0	Yes	74.0217	0	74.0217	0	0	1	0	WES	TP53	BN2
DLBCL0289	73	F	1	0	1	1	1	4	NA	0	Yes	11.801	1	15.901	0	0	1	0	WES	TP53	BN2
DLBCL0290	73	F	1	1	1	1	1	5	NA	1	Yes	0.284629	1	0.284629	1	0	0	0	Targeted sequencing	N1
DLBCL0291	62	M	1	0	0	1	0	2	NA	0	Yes	37.6795	0	37.6795	0	0	0	0	Targeted sequencing	NOS
DLBCL0292	70	M	1	0	1	1	1	4	NA	0	Yes	8.77613	1	26.6761	1	0	0	0	WES	NOS	Other
DLBCL0293	61	M	1	1	1	1	1	5	NA	1	Yes	1.98484	1	1.98484	1	0	0	0	Targeted sequencing	NOS
DLBCL0294	64	F	1	0	0	1	1	3	NA	0	Yes	34.7048	0	34.7048	0	0	0	0	WES	NOS	Other
DLBCL0295	63	M	1	0	0	0	0	1	NA	1	Yes	33.1185	0	33.1185	0	1	0	0	Targeted sequencing	EZB
DLBCL0296	60	F	0	0	0	0	0	0	NA	0	Yes	96.5811	0	96.5811	0	0	1	0	WES	NOS	Other
DLBCL0297	66	F	1	0	0	1	0	2	ABC	NA	Yes	72.1187	1	72.1187	1	0	0	0	WES	NOS	Other
DLBCL0298	58	M	0	0	1	1	1	3	GCB	0	Yes	16.7377	1	27.9044	1	0	0	0	WGS	NOS	Other
DLBCL0299	59	F	0	0	0	1	1	2	NA	1	Yes	73.9427	0	73.9427	0	0	0	0	WES	MCD	Other
DLBCL0300	74	M	1	0	0	1	1	3	NA	0	Yes	20.7199	1	20.7199	0	0	0	0	Targeted sequencing	NOS
DLBCL0301	73	F	1	0	0	0	0	1	NA	1	Yes	35.0885	0	35.0885	0	0	0	0	Targeted sequencing	ST2
DLBCL0302	65	F	1	0	0	1	1	3	NA	1	Yes	11.1333	1	54.1333	1	0	0	0	WES	NOS	Other
DLBCL0303	19	M	0	1	0	0	0	1	NA	1	No	100.718	0	100.718	0	0	0	0	Targeted sequencing	TP53
DLBCL0304	50	F	0	0	0	0	0	0	NA	0	Yes	57.7198	0	57.7198	0	0	0	0	Targeted sequencing	NOS
DLBCL0305	36	M	0	0	0	1	0	1	NA	0	No	76.0442	0	76.0442	0	0	0	1	WES	TP53	Other
DLBCL0306	35	M	0	0	0	1	1	2	NA	0	Yes	91.05	0	91.05	0	0	0	0	WES	NOS	Other
DLBCL0307	63	M	1	0	1	1	0	3	NA	0	Yes	33.4667	1	79.2	0	0	0	0	WGS	ST2	ST2
DLBCL0308	33	M	0	0	0	0	1	1	NA	0	Yes	79.0769	0	79.0769	0	0	0	0	WES	NOS	Other
DLBCL0309	58	F	0	0	1	1	0	2	ABC	0	No	30.3099	1	30.8766	1	0	0	0	WGS	NOS	Other
DLBCL0310	32	M	0	0	1	1	1	3	UNC	0	Yes	32.5	1	77.1667	0	0	0	0	WGS	NOS	Other
DLBCL0311	41	M	0	0	0	0	0	0	NA	0	Yes	50.9724	1	69.9057	0	0	0	0	WES	NOS	Other
DLBCL0312	40	F	0	0	0	0	0	0	NA	0	Yes	50.387	0	50.387	0	0	0	0	Targeted sequencing	ST2
DLBCL0313	49	F	0	0	1	0	0	1	ABC	1	Yes	5.33333	1	14.4667	1	0	0	0	WES	N1	N1
DLBCL0314	62	F	1	1	1	1	0	4	NA	0	Yes	7.54409	1	12.6108	0	0	0	0	WES	TP53	Other
DLBCL0315	64	M	1	0	0	0	0	1	NA	0	Yes	43.4127	0	43.4127	0	0	0	0	Targeted sequencing	NOS
DLBCL0316	45	F	0	0	0	1	1	2	ABC	0	Yes	64.576	0	64.576	0	0	0	0	WES	NOS	Other
DLBCL0317	71	M	1	0	0	1	0	2	NA	1	Yes	35.7793	1	35.7793	1	0	1	0	WES	NOS	BN2
DLBCL0318	62	F	1	1	1	1	1	5	ABC	0	Yes	1.76667	1	1.76667	1	1	1	0	WGS	EZB	EZB
DLBCL0319	59	M	0	1	1	1	1	4	ABC	0	Yes	13.9	1	40.6667	1	0	0	0	WGS	NOS	Other
DLBCL0320	29	F	0	0	1	1	1	3	ABC	0	No	37	0	37	0	0	0	0	WGS	TP53	Other
DLBCL0321	55	F	0	0	1	1	0	2	NA	0	No	7.97146	1	13.0715	1	0	0	0	WGS	NOS	Other
DLBCL0322	30	F	0	0	1	0	0	1	NA	0	Yes	35.2202	0	35.2202	0	0	0	0	WES	NOS	Other
DLBCL0323	50	M	0	0	1	0	0	1	NA	0	Yes	39.0185	0	39.0185	0	0	0	0	WES	MCD	MCD
DLBCL0324	43	M	0	0	1	0	0	1	NA	0	Yes	58.9452	0	58.9452	0	0	0	1	WES	BN2	BN2
DLBCL0325	47	M	0	0	1	0	0	1	NA	0	Yes	44.5453	0	44.5453	0	0	0	0	WES	TP53	Other
DLBCL0326	39	M	0	0	1	1	1	3	NA	0	Yes	42.9174	0	42.9174	0	0	1	0	WES	ST2	ST2
DLBCL0327	46	F	0	0	0	0	0	0	NA	0	Yes	44.6766	0	44.6766	0	0	0	0	Targeted sequencing	MCD
DLBCL0328	48	M	0	0	0	0	0	0	UNC	0	Yes	49.5458	0	49.5458	0	1	0	0	WGS	TP53	EZB
DLBCL0329	38	M	0	0	0	1	1	2	NA	0	No	41.8475	0	41.8475	0	0	0	0	Targeted sequencing	NOS
DLBCL0330	58	F	0	0	1	1	1	3	ABC	1	Yes	6.4	1	25.2	1	0	0	0	WES	BN2	BN2
DLBCL0331	59	F	0	0	0	0	0	0	ABC	0	Yes	54.3	0	54.3	0	0	0	0	WES	N1	N1
DLBCL0332	67	F	1	0	1	1	1	4	UNC	0	No	53.1333	0	53.1333	0	0	1	0	WGS	BN2	BN2
DLBCL0333	69	M	1	1	1	1	0	4	NA	0	Yes	49.2667	0	49.2667	0	0	0	0	WGS	MCD	MCD
DLBCL0334	61	M	1	0	1	1	1	4	ABC	0	No	6.73333	1	12.8333	1	0	0	0	WES	MCD	MCD
DLBCL0335	72	F	1	0	0	1	0	2	ABC	0	Yes	52.6667	0	52.6667	0	0	0	0	WES	N1	N1
DLBCL0336	75	M	1	0	0	0	0	1	UNC	0	Yes	30.5333	1	33.0333	1	0	0	0	Targeted sequencing	ST2
DLBCL0337	61	F	1	0	1	1	1	4	ABC	1	No	53.2333	0	53.2333	0	0	0	0	WGS	NOS	Other
DLBCL0338	60	F	0	0	0	0	0	0	ABC	1	Yes	54.8	0	54.8	0	0	0	0	WES	NOS	Other
DLBCL0339	47	M	0	0	0	0	0	0	ABC	0	Yes	54.4667	0	54.4667	0	0	0	0	WGS	N1	N1
DLBCL0340	69	M	1	0	1	1	0	3	ABC	0	No	7.63333	1	23.5333	1	0	1	0	WGS	MCD	MCD
DLBCL0341	39	M	0	0	0	1	1	2	ABC	0	Yes	47.9333	0	47.9333	0	1	0	0	WGS	EZB	EZB
DLBCL0342	57	M	0	0	1	1	1	3	GCB	0	No	51.3333	0	51.3333	0	0	0	0	WES	NOS	Other
DLBCL0343	46	F	0	0	1	1	1	3	UNC	0	No	12.9667	1	48.3333	0	0	0	0	WES	MCD	MCD
DLBCL0344	58	M	0	0	0	0	0	0	ABC	0	Yes	51.8667	0	51.8667	0	0	0	0	WES	NOS	Other
DLBCL0345	42	F	0	0	0	0	0	0	GCB	0	Yes	51.9333	0	51.9333	0	0	0	0	WES	TP53	ST2
DLBCL0346	33	M	0	0	0	0	0	0	ABC	0	Yes	51.8667	0	51.8667	0	0	1	0	WGS	BN2	BN2
DLBCL0347	25	F	0	0	1	1	0	2	NA	0	Yes	2.9	1	12.1333	1	0	0	0	Targeted sequencing	NOS
DLBCL0348	61	F	1	0	0	1	1	3	NA	0	No	16.1333	1	29.6333	1	0	0	0	Targeted sequencing	NOS
DLBCL0349	55	F	0	0	0	1	1	2	NA	0	No	49.9333	0	49.9333	0	0	0	0	WES	NOS	Other
DLBCL0350	50	M	0	1	1	0	0	2	UNC	0	No	12.3333	1	35.7	0	0	0	0	WES	NOS	Other
DLBCL0351	64	M	1	0	1	1	0	3	UNC	1	No	45.9	0	45.9	0	0	1	0	WGS	NOS	Other
DLBCL0352	69	F	1	0	0	0	0	1	NA	1	Yes	38.4667	0	38.4667	0	0	0	0	Targeted sequencing	NOS
DLBCL0353	52	F	0	0	0	0	0	0	NA	0	Yes	49.0333	0	49.0333	0	0	0	0	Targeted sequencing	NOS
DLBCL0354	31	M	0	0	1	0	0	1	GCB	0	Yes	39.9333	0	39.9333	0	0	0	1	Targeted sequencing	TP53
DLBCL0355	49	F	0	0	1	0	0	1	GCB	0	Yes	50.0333	0	50.0333	0	0	0	0	WES	ST2	N1/ST2
DLBCL0356	50	F	0	0	0	0	0	0	NA	0	Yes	49.1667	0	49.1667	0	0	1	0	WES	BN2	BN2
DLBCL0357	41	F	0	0	0	1	1	2	ABC	0	Yes	24.7667	1	44.3	0	0	0	0	Targeted sequencing	N1
DLBCL0358	68	M	1	0	1	1	0	3	GCB	0	Yes	4.2	1	6.36667	1	0	0	1	WGS	NOS	Other
DLBCL0359	59	F	0	0	1	0	0	1	GCB	0	Yes	48.1333	0	48.1333	0	0	1	0	WGS	NOS	Other
DLBCL0360	38	M	0	0	0	1	1	2	NA	0	Yes	41.7333	0	41.7333	0	0	0	0	Targeted sequencing	NOS
DLBCL0361	51	M	0	1	1	1	1	4	NA	0	Yes	1.5	1	3.53333	1	0	0	0	Targeted sequencing	NOS
DLBCL0362	68	F	1	0	1	1	1	4	ABC	0	No	50.1667	0	50.1667	0	0	0	0	WGS	MCD	Other
DLBCL0363	72	M	1	0	0	0	0	1	NA	0	Yes	47.9	0	47.9	0	0	0	0	Targeted sequencing	MCD
DLBCL0364	77	F	1	0	1	1	0	3	GCB	0	Yes	45.9333	0	45.9333	0	0	0	0	Targeted sequencing	NOS
DLBCL0365	61	F	1	0	1	1	1	4	ABC	0	No	25.3333	0	25.3333	0	0	0	0	WGS	MCD	A53
DLBCL0366	57	M	0	0	1	0	0	1	ABC	0	Yes	38.2333	1	47.7667	0	0	0	0	WES	N1	N1
DLBCL0367	38	F	0	0	0	0	0	0	UNC	0	Yes	48.9667	0	48.9667	0	0	0	0	WES	TP53	Other
DLBCL0368	36	M	0	0	1	1	1	3	ABC	1	No	11.5	1	19.3	1	0	1	0	WGS	BN2	Other
DLBCL0369	68	M	1	0	1	1	1	4	ABC	0	No	24.3667	1	37.5667	1	0	0	0	WGS	MCD	Other
DLBCL0370	49	F	0	0	1	0	0	1	ABC	0	Yes	40.5667	1	40.7667	0	1	0	0	Targeted sequencing	NOS
DLBCL0371	67	M	1	0	0	0	0	1	ABC	0	Yes	47.5	0	47.5	0	0	0	0	WES	NOS	Other
DLBCL0372	42	M	0	0	0	0	0	0	GCB	0	Yes	48.6333	0	48.6333	0	0	0	0	WES	ST2	Other
DLBCL0373	64	M	1	0	1	1	0	3	GCB	0	No	48.3	1	48.3	1	0	1	0	WGS	TP53	Other
DLBCL0374	68	F	1	0	1	1	0	3	ABC	1	No	12	1	16.0333	1	0	1	0	WGS	NOS	Other
DLBCL0375	69	M	1	0	0	1	1	3	NA	0	No	43.2667	0	43.2667	0	0	0	0	Targeted sequencing	NOS
DLBCL0376	53	F	0	0	0	0	0	0	NA	0	No	46.6	0	46.6	0	0	0	0	Targeted sequencing	MCD
DLBCL0377	69	M	1	0	0	1	0	2	GCB	1	Yes	3.8	1	19.9667	1	0	0	0	WES	TP53	Other
DLBCL0378	60	F	0	0	1	0	0	1	ABC	1	Yes	47.0667	0	47.0667	0	0	0	0	Targeted sequencing	MCD
DLBCL0379	61	F	1	0	1	1	0	3	UNC	0	No	42.7667	0	42.7667	0	0	0	0	WGS	NOS	Other
DLBCL0380	55	F	0	0	1	0	0	1	GCB	0	Yes	45.9333	0	45.9333	0	0	0	0	Targeted sequencing	ST2
DLBCL0381	54	M	0	0	0	0	0	0	UNC	1	Yes	25.0333	1	45.7	0	0	0	0	Targeted sequencing	NOS
DLBCL0382	55	F	0	0	1	0	0	1	GCB	0	Yes	6.66667	1	45.5667	0	0	0	0	WES	TP53	Other
DLBCL0383	38	M	0	0	1	1	0	2	UNC	NA	Yes	15.0667	1	43.4333	0	0	1	0	Targeted sequencing	BN2
DLBCL0384	54	F	0	0	1	0	0	1	ABC	0	Yes	9.5	1	43.2333	0	0	0	0	WES	NOS	Other
DLBCL0385	30	F	0	0	1	0	0	1	GCB	0	Yes	44.9667	0	44.9667	0	0	0	0	WES	EZB	Other
DLBCL0386	72	M	1	0	1	0	0	2	ABC	0	Yes	47.4	0	47.4	0	0	0	0	Targeted sequencing	NOS
DLBCL0387	54	F	0	0	0	0	0	0	NA	NA	Yes	5.9	1	59.5	0	0	0	0	Targeted sequencing	TP53
DLBCL0388	35	M	0	0	1	1	1	3	GCB	0	No	41.7333	0	41.7333	0	0	0	0	WES	NOS	Other
DLBCL0389	62	M	1	0	1	1	1	4	ABC	0	Yes	36.6	0	36.6	0	0	0	0	Targeted sequencing	MCD
DLBCL0390	42	F	0	0	1	1	1	3	GCB	0	No	38.4	0	38.4	0	0	0	0	WES	ST2	Other
DLBCL0391	62	F	1	0	1	0	0	2	ABC	1	Yes	42.3	0	42.3	0	0	1	0	WGS	BN2	BN2
DLBCL0392	40	F	0	0	1	0	0	1	ABC	1	Yes	18.9333	1	18.9333	1	0	0	0	Targeted sequencing	NOS
DLBCL0393	41	F	0	0	0	0	0	0	GCB	0	Yes	44.1667	0	44.1667	0	0	0	0	WES	NOS	Other
DLBCL0394	56	M	0	0	1	1	1	3	ABC	1	Yes	44.7667	0	44.7667	0	0	0	0	Targeted sequencing	NOS
DLBCL0395	56	M	0	0	1	1	1	3	UNC	0	Yes	2.06667	1	10.4667	1	0	1	0	WGS	ST2	Other
DLBCL0396	57	F	0	0	1	1	1	3	ABC	0	Yes	35.8667	0	35.8667	0	0	0	0	Targeted sequencing	MCD
DLBCL0397	60	F	0	0	0	0	0	0	GCB	0	Yes	45.1333	0	45.1333	0	0	0	0	WES	ST2	Other
DLBCL0398	72	M	1	0	0	0	0	1	ABC	0	Yes	44.2667	0	44.2667	0	0	1	0	Targeted sequencing	BN2
DLBCL0399	71	M	1	0	0	0	0	1	NA	0	Yes	43.6	0	43.6	0	0	0	0	Targeted sequencing	MCD
DLBCL0400	61	F	1	0	1	1	0	3	NA	0	Yes	5.06667	1	5.06667	1	0	0	0	Targeted sequencing	N1
DLBCL0401	79	F	1	0	1	1	1	4	GCB	0	Yes	3.53333	1	29.9	1	1	0	1	Targeted sequencing	EZB
DLBCL0402	64	M	1	0	1	0	0	2	NA	0	Yes	9.76667	1	9.76667	1	0	0	0	WGS	TP53	ST2
DLBCL0403	46	M	0	0	0	0	0	0	UNC	0	Yes	31.3333	0	31.3333	0	0	1	1	Targeted sequencing	BN2
DLBCL0404	64	F	1	1	1	1	0	4	ABC	0	Yes	39.1333	0	39.1333	0	0	0	0	WES	NOS	Other
DLBCL0405	49	F	0	0	0	1	1	2	NA	0	Yes	34.5333	0	34.5333	0	0	1	0	Targeted sequencing	BN2
DLBCL0406	69	M	1	0	1	0	0	2	NA	0	Yes	16.2333	1	35.5333	1	0	0	0	Targeted sequencing	NOS
DLBCL0407	32	M	0	0	0	1	0	1	ABC	0	Yes	42.4	0	42.4	0	0	0	0	WES	ST2	ST2
DLBCL0408	70	F	1	0	1	1	0	3	ABC	1	Yes	12.8333	1	12.8333	1	0	0	0	WGS	NOS	Other
DLBCL0409	46	F	0	0	0	0	0	0	NA	1	Yes	43.0667	0	43.0667	0	1	0	0	Targeted sequencing	NOS
DLBCL0410	55	M	0	0	1	1	0	2	GCB	0	No	29.8667	0	29.8667	0	0	0	0	WES	NOS	Other
DLBCL0411	60	M	0	0	0	0	0	0	GCB	0	Yes	7.96667	1	42.5667	0	0	0	0	Targeted sequencing	NOS
DLBCL0412	71	M	1	0	0	0	0	1	NA	0	Yes	42.3	0	42.3	0	0	0	0	Targeted sequencing	NOS
DLBCL0413	53	M	0	0	1	1	1	3	ABC	0	Yes	20.2	1	20.2	1	0	0	0	WES	TP53	A53
DLBCL0414	70	F	1	0	1	1	0	3	NA	0	No	38.7333	0	38.7333	0	1	0	0	Targeted sequencing	TP53
DLBCL0415	69	M	1	0	0	0	0	1	GCB	0	Yes	41.6333	0	41.6333	0	0	0	0	WES	NOS	EZB
DLBCL0416	42	F	0	0	1	1	0	2	GCB	0	No	38.6	0	38.6	0	0	1	0	WES	TP53	BN2
DLBCL0417	67	M	1	0	0	1	0	2	GCB	0	No	42.8333	0	42.8333	0	0	0	0	Targeted sequencing	NOS
DLBCL0418	36	M	0	0	1	1	0	2	GCB	0	No	29.1	0	29.1	0	0	0	0	Targeted sequencing	NOS
DLBCL0419	66	F	1	0	1	1	1	4	ABC	0	No	9	1	18.9	1	0	0	0	WGS	NOS	Other
DLBCL0420	67	M	1	0	0	0	1	2	NA	0	Yes	18.8	1	18.8	1	0	0	0	Targeted sequencing	NOS
DLBCL0421	58	M	0	1	1	1	1	4	ABC	0	No	11.0667	1	11.0667	1	0	1	0	Targeted sequencing	BN2
DLBCL0422	36	M	0	0	0	1	1	2	NA	0	Yes	37.3667	0	37.3667	0	0	0	0	Targeted sequencing	NOS
DLBCL0423	53	M	0	0	1	1	0	2	NA	0	No	38.7333	0	38.7333	0	1	0	0	WES	EZB	EZB
DLBCL0424	63	M	1	0	0	1	1	3	NA	0	Yes	3.36667	1	3.36667	1	0	0	0	Targeted sequencing	NOS
DLBCL0425	55	F	0	0	1	1	1	3	NA	0	Yes	6.73333	1	8.76667	1	0	0	0	Targeted sequencing	NOS
DLBCL0426	55	F	0	0	1	0	0	1	ABC	0	Yes	32.3333	0	32.3333	0	0	0	0	Targeted sequencing	NOS
DLBCL0427	68	M	1	0	1	1	0	3	ABC	0	Yes	18.7667	1	23.3667	1	0	0	0	Targeted sequencing	NOS
DLBCL0428	53	M	0	0	1	0	0	1	GCB	0	Yes	34.2	0	34.2	0	0	0	0	Targeted sequencing	NOS
DLBCL0429	77	M	1	0	1	1	1	4	UNC	0	Yes	29.2	0	29.2	0	0	0	0	WES	NOS	Other
DLBCL0430	61	F	1	0	1	0	0	2	NA	0	No	41.3	0	41.3	0	0	1	0	Targeted sequencing	NOS
DLBCL0431	69	F	1	0	0	1	1	3	ABC	0	No	38.4	0	38.4	0	0	0	0	WES	NOS	Other
DLBCL0432	69	F	1	0	0	0	0	1	GCB	0	Yes	4.06667	1	15.1333	1	0	0	0	Targeted sequencing	TP53
DLBCL0433	47	M	0	0	1	0	0	1	GCB	0	Yes	40.8	0	40.8	0	0	0	0	WES	NOS	Other
DLBCL0434	50	M	0	0	1	1	0	2	ABC	0	No	11.5333	1	41.3333	0	0	0	0	Targeted sequencing	TP53
DLBCL0435	58	M	0	0	0	1	0	1	NA	0	Yes	40.7667	0	40.7667	0	0	0	0	WES	NOS	Other
DLBCL0436	54	M	0	0	0	0	0	0	UNC	0	Yes	40.7667	0	40.7667	0	0	0	0	WES	NOS	Other
DLBCL0437	29	F	0	0	1	0	0	1	GCB	0	Yes	40.2667	0	40.2667	0	0	0	0	WES	TP53	Other
DLBCL0438	37	M	0	0	1	1	0	2	UNC	0	Yes	7.5	1	31.4667	0	0	0	0	Targeted sequencing	N1
DLBCL0439	60	M	0	0	1	0	0	1	NA	0	Yes	40.5	0	40.5	0	0	0	0	Targeted sequencing	NOS
DLBCL0440	59	M	0	0	1	1	0	2	ABC	0	Yes	5.33333	1	6.73333	1	0	0	0	WES	MCD	Other
DLBCL0441	55	M	0	0	1	1	1	3	ABC	0	No	9.43333	1	35.9667	1	0	0	0	WES	NOS	Other
DLBCL0442	72	M	1	0	1	0	0	2	ABC	1	No	9.7	1	22.3333	1	0	0	0	WES	TP53	Other
DLBCL0443	57	F	0	0	1	0	0	1	ABC	0	Yes	40.0333	0	40.0333	0	0	0	0	WES	TP53	Other
DLBCL0444	34	M	0	0	0	1	1	2	GCB	0	No	40.3	0	40.3	0	0	0	0	WES	NOS	Other
DLBCL0445	73	F	1	0	1	1	0	3	ABC	1	Yes	38.9	1	38.9	0	0	0	0	WES	MCD	Other
DLBCL0446	65	M	1	0	0	0	0	1	ABC	0	Yes	39.7	0	39.7	0	0	0	0	WES	NOS	Other
DLBCL0447	67	F	1	1	1	1	1	5	NA	0	No	20.7333	0	20.7333	0	0	1	0	Targeted sequencing	MCD
DLBCL0448	65	F	1	1	1	1	1	5	ABC	1	No	21.6	1	26.6	1	0	0	0	WES	NOS	Other
DLBCL0449	64	F	1	0	0	0	0	1	NA	0	Yes	39.9667	0	39.9667	0	0	0	0	WES	NOS	Other
DLBCL0450	64	F	1	0	0	0	0	1	NA	0	Yes	24.9	1	39.4	0	0	1	0	Targeted sequencing	NOS
DLBCL0451	33	F	0	0	0	1	1	2	GCB	0	No	33.3667	0	33.3667	0	0	0	0	WES	NOS	Other
DLBCL0452	61	M	1	0	0	0	0	1	NA	0	Yes	40.3	0	40.3	0	0	0	0	Targeted sequencing	NOS
DLBCL0453	38	F	0	0	0	0	0	0	NA	0	No	28.2667	0	28.2667	0	0	0	0	Targeted sequencing	BN2
DLBCL0454	43	F	0	0	1	1	0	2	ABC	0	Yes	12.9333	1	38.7333	0	0	0	0	Targeted sequencing	TP53
DLBCL0455	54	M	0	1	1	1	1	4	ABC	1	No	0.266667	1	0.266667	1	1	0	0	Targeted sequencing	EZB
DLBCL0456	68	F	1	0	0	0	0	1	NA	1	No	13.3667	1	39.3	0	0	0	0	Targeted sequencing	NOS
DLBCL0457	72	F	1	0	0	0	0	1	NA	0	Yes	39.0667	0	39.0667	0	0	0	0	Targeted sequencing	NOS
DLBCL0458	58	M	0	0	1	1	1	3	ABC	0	Yes	16.2333	1	34.7667	0	0	1	0	Targeted sequencing	BN2
DLBCL0459	41	F	0	0	1	1	1	3	ABC	0	Yes	26.8	0	26.8	0	0	0	0	Targeted sequencing	NOS
DLBCL0460	61	F	1	0	0	0	0	1	GCB	0	Yes	39.0333	0	39.0333	0	0	0	0	WES	TP53	Other
DLBCL0461	65	F	1	0	1	0	0	2	UNC	0	Yes	6.93333	1	11.9667	1	0	1	0	WGS	MCD	Other
DLBCL0462	69	M	1	0	1	1	0	3	UNC	0	No	39.1	0	39.1	0	0	0	0	WES	N1	N1
DLBCL0463	68	F	1	0	1	1	1	4	UNC	0	No	39.4667	0	39.4667	0	0	0	0	WES	NOS	Other
DLBCL0464	36	F	0	0	1	0	0	1	NA	0	No	38.2333	0	38.2333	0	0	0	0	Targeted sequencing	NOS
DLBCL0465	57	M	0	0	1	1	1	3	ABC	0	No	10.5667	1	20.3333	1	0	1	0	WES	TP53	Other
DLBCL0466	71	M	1	1	1	1	1	5	NA	0	Yes	0.233333	1	0.233333	1	0	1	0	Targeted sequencing	NOS
DLBCL0467	66	M	1	0	0	0	0	1	NA	0	Yes	38.9	0	38.9	0	0	0	0	Targeted sequencing	MCD
DLBCL0468	59	M	0	0	1	1	1	3	GCB	0	No	37.8	1	37.8	1	0	0	1	Targeted sequencing	TP53
DLBCL0469	54	F	0	0	0	1	0	1	NA	0	Yes	38.5667	0	38.5667	0	0	1	0	WES	NOS	Other
DLBCL0470	65	F	1	0	0	0	0	1	ABC	0	Yes	38.4333	0	38.4333	0	0	0	0	WES	MCD	MCD
DLBCL0471	55	M	0	0	0	1	1	2	UNC	0	No	37.5667	0	37.5667	0	0	0	0	WES	NOS	Other
DLBCL0472	59	F	0	0	0	1	0	1	GCB	0	Yes	38.4	0	38.4	0	0	0	0	WES	BN2	BN2
DLBCL0473	35	F	0	0	1	1	0	2	GCB	0	No	35.2667	0	35.2667	0	0	0	0	WES	TP53	Other
DLBCL0474	40	M	0	0	0	0	0	0	ABC	0	Yes	38.4	0	38.4	0	0	0	0	Targeted sequencing	NOS
DLBCL0475	75	M	1	0	1	1	1	4	ABC	0	Yes	11.1333	1	16.3	1	0	0	0	WGS	MCD	Other
DLBCL0476	58	F	0	0	1	1	1	3	ABC	0	Yes	33.9	0	33.9	0	0	1	0	Targeted sequencing	NOS
DLBCL0477	60	M	0	0	1	1	0	2	UNC	0	Yes	1.26667	1	13	1	0	1	0	Targeted sequencing	BN2
DLBCL0478	57	F	0	0	0	0	0	0	NA	0	No	37.4333	0	37.4333	0	0	0	0	Targeted sequencing	NOS
DLBCL0479	35	M	0	0	0	0	0	0	ABC	0	Yes	38.5667	0	38.5667	0	0	1	0	WGS	BN2	BN2
DLBCL0480	77	M	1	0	0	0	0	1	NA	NA	No	144.3	1	171.933	0	0	0	0	Targeted sequencing	NOS
DLBCL0481	64	F	1	0	1	0	0	2	UNC	0	Yes	35.3	0	35.3	0	0	1	0	Targeted sequencing	MCD
DLBCL0482	28	F	0	0	0	1	1	2	NA	0	Yes	27	0	27	0	0	0	0	Targeted sequencing	NOS
DLBCL0483	72	M	1	0	0	0	0	1	ABC	0	Yes	3.93333	1	3.93333	1	0	0	0	WES	NOS	Other
DLBCL0484	71	F	1	0	0	0	0	1	UNC	0	Yes	38.1667	0	38.1667	0	0	0	0	Targeted sequencing	NOS
DLBCL0485	70	M	1	0	0	0	0	1	NA	0	Yes	37.8667	0	37.8667	0	0	1	0	Targeted sequencing	NOS
DLBCL0486	73	M	1	0	0	0	0	1	ABC	0	Yes	7.53333	1	37.5333	0	0	0	0	WES	NOS	Other
DLBCL0487	72	M	1	0	1	1	1	4	ABC	1	Yes	11.7667	1	38.7	0	0	0	1	Targeted sequencing	NOS
DLBCL0488	57	M	0	0	1	1	1	3	ABC	1	No	35.4333	0	35.4333	0	0	1	0	WGS	BN2	Other
DLBCL0489	65	F	1	0	0	0	0	1	ABC	0	Yes	37.4667	0	37.4667	0	0	1	0	WES	NOS	Other
DLBCL0490	63	F	1	0	1	1	1	4	ABC	0	No	37.9333	0	37.9333	0	0	1	0	Targeted sequencing	BN2
DLBCL0491	41	F	0	0	0	0	0	0	ABC	0	No	25.2	0	25.2	0	0	0	0	WES	MCD	Other
DLBCL0492	84	M	1	0	1	1	0	3	NA	0	Yes	1.2	1	1.2	1	0	0	0	Targeted sequencing	NOS
DLBCL0493	76	M	1	0	1	1	0	3	NA	0	Yes	14.2333	1	16.6667	1	0	0	0	Targeted sequencing	MCD
DLBCL0494	61	F	1	0	0	0	0	1	NA	0	Yes	36.6333	0	36.6333	0	0	0	0	Targeted sequencing	NOS
DLBCL0495	59	M	0	0	1	0	0	1	NA	0	Yes	37.2333	0	37.2333	0	0	0	0	Targeted sequencing	NOS
DLBCL0496	55	F	0	0	0	0	0	0	ABC	0	Yes	37.4333	0	37.4333	0	0	0	0	Targeted sequencing	NOS
DLBCL0497	66	M	1	0	0	0	0	1	ABC	0	Yes	37	0	37	0	0	0	0	Targeted sequencing	NOS
DLBCL0498	58	M	0	0	1	0	0	1	GCB	0	Yes	36.9333	0	36.9333	0	0	1	0	Targeted sequencing	NOS
DLBCL0499	79	M	1	0	0	0	0	1	ABC	0	Yes	22.6333	0	22.6333	0	0	0	0	Targeted sequencing	NOS
DLBCL0500	64	F	1	0	1	1	1	4	NA	0	No	34	0	34	0	0	0	0	Targeted sequencing	NOS
DLBCL0501	74	M	1	0	1	1	0	3	UNC	0	No	36.3333	0	36.3333	0	0	0	0	Targeted sequencing	ST2
DLBCL0502	62	F	1	1	1	1	1	5	GCB	0	No	36.0667	0	36.0667	0	0	0	0	Targeted sequencing	NOS
DLBCL0503	77	M	1	0	1	1	0	3	GCB	0	Yes	13.6667	1	13.6667	1	0	0	0	Targeted sequencing	NOS
DLBCL0504	85	M	1	0	1	1	1	4	GCB	0	Yes	2.53333	0	2.53333	0	1	0	0	Targeted sequencing	EZB
DLBCL0505	40	F	0	0	1	1	0	2	ABC	0	Yes	24.4333	0	24.4333	0	0	0	0	WES	BN2	BN2
DLBCL0506	55	M	0	0	1	0	0	1	ABC	0	Yes	37.0667	0	37.0667	0	0	1	0	Targeted sequencing	BN2
DLBCL0507	46	M	0	0	1	0	0	1	ABC	0	Yes	37.1667	0	37.1667	0	0	1	0	Targeted sequencing	NOS
DLBCL0508	55	F	0	0	0	0	0	0	ABC	0	Yes	37.2	0	37.2	0	0	0	0	Targeted sequencing	NOS
DLBCL0509	22	M	0	0	0	0	0	0	NA	0	Yes	36.5333	0	36.5333	0	0	0	0	Targeted sequencing	NOS
DLBCL0510	78	M	1	0	0	0	0	1	ABC	0	Yes	32.3667	0	32.3667	0	0	0	0	Targeted sequencing	NOS
DLBCL0511	57	M	0	0	1	0	0	1	UNC	1	Yes	36.2333	0	36.2333	0	0	0	0	WES	BN2	BN2
DLBCL0512	75	F	1	1	1	0	0	3	GCB	0	Yes	33.7	0	33.7	0	0	0	0	Targeted sequencing	EZB
DLBCL0513	78	M	1	1	1	1	0	4	UNC	0	Yes	33.6333	0	33.6333	0	0	0	0	Targeted sequencing	ST2
DLBCL0514	64	F	1	0	1	1	0	3	ABC	0	No	13.5333	1	36.2333	0	0	0	0	Targeted sequencing	NOS
DLBCL0515	61	F	1	1	1	1	1	5	NA	0	No	36.4667	0	36.4667	0	0	1	0	Targeted sequencing	NOS
DLBCL0516	58	M	0	0	0	0	0	0	GCB	0	Yes	12.8333	1	23.6667	0	1	0	0	Targeted sequencing	EZB
DLBCL0517	66	F	1	0	1	1	1	4	ABC	0	No	20.1667	1	36.2333	0	0	1	0	Targeted sequencing	MCD
DLBCL0518	26	F	0	0	1	0	0	1	NA	0	No	24.9667	0	24.9667	0	0	0	0	Targeted sequencing	NOS
DLBCL0519	77	M	1	1	1	0	0	3	GCB	0	Yes	33.1333	0	33.1333	0	0	1	0	Targeted sequencing	BN2
DLBCL0520	65	M	1	0	1	0	1	3	UNC	1	No	36.6333	0	36.6333	0	0	1	0	Targeted sequencing	TP53
DLBCL0521	75	F	1	0	0	1	0	2	GCB	0	Yes	32.9667	0	32.9667	0	0	1	0	Targeted sequencing	BN2
DLBCL0522	19	M	0	0	0	0	0	0	NA	0	Yes	35.6	0	35.6	0	0	0	0	Targeted sequencing	NOS
DLBCL0523	64	M	1	0	1	1	1	4	ABC	0	Yes	20.3667	1	21.1667	1	0	0	0	Targeted sequencing	NOS
DLBCL0524	57	M	0	0	0	0	0	0	GCB	0	Yes	35.7667	0	35.7667	0	0	0	0	Targeted sequencing	NOS
DLBCL0525	52	F	0	0	1	1	1	3	NA	0	No	12.2667	1	36.1333	0	0	1	0	Targeted sequencing	NOS
DLBCL0526	57	M	0	0	0	0	0	0	NA	0	Yes	35.7	0	35.7	0	0	1	0	Targeted sequencing	NOS
DLBCL0527	30	F	0	0	1	0	0	1	NA	1	Yes	35.6333	0	35.6333	0	0	0	0	Targeted sequencing	TP53
DLBCL0528	54	M	0	0	0	1	0	1	ABC	0	Yes	35.9667	0	35.9667	0	0	0	0	Targeted sequencing	TP53
DLBCL0529	57	M	0	1	1	1	1	4	UNC	0	No	8.76667	1	20.9667	1	0	0	0	Targeted sequencing	NOS
DLBCL0530	79	M	1	0	0	0	0	1	ABC	0	Yes	31.7333	0	31.7333	0	0	0	0	Targeted sequencing	NOS
DLBCL0531	57	F	0	0	1	0	0	1	UNC	0	Yes	95.6333	1	118.133	0	0	0	0	Targeted sequencing	TP53
DLBCL0532	61	M	1	0	1	1	1	4	NA	0	Yes	8.63333	1	35.2333	0	0	0	0	Targeted sequencing	NOS
DLBCL0533	35	M	0	0	0	0	0	0	GCB	0	Yes	34.9	0	34.9	0	0	0	0	Targeted sequencing	NOS
DLBCL0534	67	F	1	0	1	1	0	3	ABC	0	No	35.8667	0	35.8667	0	0	1	0	Targeted sequencing	BN2
DLBCL0535	73	M	1	0	1	0	0	2	ABC	0	Yes	35.6667	0	35.6667	0	0	1	0	Targeted sequencing	MCD
DLBCL0536	66	F	1	0	1	1	1	4	ABC	0	No	34.1333	0	34.1333	0	0	0	0	Targeted sequencing	MCD
DLBCL0537	44	M	0	0	0	0	0	0	GCB	0	Yes	35.8	0	35.8	0	0	0	0	Targeted sequencing	EZB
DLBCL0538	47	M	0	0	0	1	1	2	NA	0	No	29.8333	0	29.8333	0	0	0	0	Targeted sequencing	BN2
DLBCL0539	54	M	0	0	0	1	0	1	ABC	0	Yes	16.1667	1	39.9667	0	0	1	0	Targeted sequencing	BN2
DLBCL0540	69	F	1	1	1	0	1	4	ABC	0	No	26.1333	1	34.3333	0	0	0	0	Targeted sequencing	NOS
DLBCL0541	49	F	0	0	0	0	0	0	NA	0	Yes	34.6333	0	34.6333	0	0	0	0	Targeted sequencing	NOS
DLBCL0542	82	F	1	0	0	0	0	1	NA	0	Yes	30.1667	0	30.1667	0	0	0	0	Targeted sequencing	TP53
DLBCL0543	51	F	0	0	1	0	0	1	ABC	0	Yes	28.2	1	30.1667	1	0	0	0	Targeted sequencing	NOS
DLBCL0544	71	F	1	0	1	0	0	2	ABC	1	Yes	34.8333	0	34.8333	0	0	0	0	Targeted sequencing	MCD
DLBCL0545	57	F	0	0	1	1	0	2	ABC	0	Yes	8.13333	1	33.9333	0	0	0	0	Targeted sequencing	TP53
DLBCL0546	61	M	1	0	0	0	0	1	NA	0	Yes	34.0333	0	34.0333	0	0	1	0	Targeted sequencing	BN2
DLBCL0547	65	M	1	0	0	0	0	1	NA	0	Yes	35.0667	0	35.0667	0	0	0	0	Targeted sequencing	NOS
DLBCL0548	63	F	1	0	0	0	0	1	GCB	0	Yes	35.8333	0	35.8333	0	0	0	0	Targeted sequencing	NOS
DLBCL0549	62	F	1	0	1	1	1	4	NA	0	No	35.3667	0	35.3667	0	0	0	0	Targeted sequencing	EZB
DLBCL0550	60	M	0	0	0	0	0	0	UNC	0	Yes	34.8333	0	34.8333	0	0	0	0	Targeted sequencing	ST2
DLBCL0551	59	F	0	0	1	1	1	3	ABC	0	No	19.2667	1	33.0667	0	0	0	0	Targeted sequencing	NOS
DLBCL0552	67	M	1	0	1	0	0	2	NA	0	No	34.5	0	34.5	0	0	1	0	Targeted sequencing	BN2
DLBCL0553	61	M	1	0	1	1	0	3	UNC	0	Yes	7.53333	1	31.9333	0	0	0	0	Targeted sequencing	NOS
DLBCL0554	43	M	0	0	0	0	0	0	ABC	0	Yes	34.0333	0	34.0333	0	0	0	0	Targeted sequencing	TP53
DLBCL0555	80	F	1	0	0	0	0	1	ABC	0	Yes	29.4	0	29.4	0	0	0	0	Targeted sequencing	NOS
DLBCL0556	55	M	0	0	1	1	1	3	UNC	NA	Yes	20.8667	0	20.8667	0	0	0	0	Targeted sequencing	N1
DLBCL0557	37	M	0	0	1	0	0	1	ABC	0	Yes	9.86667	1	15.8667	1	0	0	0	Targeted sequencing	TP53
DLBCL0558	24	F	0	0	0	0	0	0	NA	0	Yes	33.4667	0	33.4667	0	0	0	0	Targeted sequencing	NOS
DLBCL0559	56	M	0	0	0	0	0	0	NA	1	Yes	140.467	0	140.467	0	0	0	0	Targeted sequencing	N1
DLBCL0560	74	M	1	0	0	0	0	1	NA	0	Yes	33.9	0	33.9	0	0	0	0	Targeted sequencing	ST2
DLBCL0561	38	M	0	0	0	0	0	0	GCB	0	Yes	33.4	0	33.4	0	0	0	0	Targeted sequencing	NOS
DLBCL0562	77	M	1	0	0	1	1	3	GCB	0	Yes	32.7	0	32.7	0	1	0	0	Targeted sequencing	EZB
DLBCL0563	57	M	0	0	0	0	0	0	GCB	0	Yes	33	0	33	0	0	0	0	Targeted sequencing	EZB
DLBCL0564	64	M	1	0	1	1	1	4	GCB	0	No	33.3333	0	33.3333	0	0	0	0	Targeted sequencing	NOS
DLBCL0565	44	M	0	0	0	0	0	0	NA	0	Yes	33.2333	0	33.2333	0	0	0	0	Targeted sequencing	NOS
DLBCL0566	55	F	0	0	1	1	1	3	GCB	0	No	25.7	1	33.2	0	0	0	0	Targeted sequencing	NOS
DLBCL0567	50	F	0	0	0	0	0	0	ABC	0	No	33.1	0	33.1	0	0	0	0	Targeted sequencing	TP53
DLBCL0568	49	F	0	0	0	0	0	0	GCB	0	Yes	33.6667	0	33.6667	0	0	0	0	Targeted sequencing	TP53
DLBCL0569	52	F	0	0	0	1	0	1	NA	0	Yes	33.2	0	33.2	0	0	0	0	Targeted sequencing	NOS
DLBCL0570	59	F	0	0	1	1	1	3	GCB	0	Yes	20.8333	0	20.8333	0	0	0	0	Targeted sequencing	TP53
DLBCL0571	58	F	0	0	0	0	0	0	GCB	0	Yes	34	0	34	0	0	0	0	Targeted sequencing	ST2
DLBCL0572	60	F	0	0	0	0	0	0	NA	0	Yes	32.8333	0	32.8333	0	0	0	0	Targeted sequencing	TP53
DLBCL0573	55	M	0	0	1	1	0	2	ABC	0	Yes	46.1	1	60.8333	0	1	0	0	Targeted sequencing	TP53
DLBCL0574	61	F	1	0	0	1	0	2	NA	0	Yes	26.9	1	26.9	0	0	0	0	Targeted sequencing	MCD
DLBCL0575	56	F	0	0	1	1	0	2	ABC	0	Yes	20.8667	0	20.8667	0	0	1	0	Targeted sequencing	NOS
DLBCL0576	44	M	0	0	1	0	0	1	ABC	0	Yes	32.5667	0	32.5667	0	0	0	0	Targeted sequencing	NOS
DLBCL0577	63	F	1	1	1	1	1	5	GCB	1	Yes	11.6333	1	11.6333	1	1	0	0	Targeted sequencing	EZB
DLBCL0578	47	M	0	0	1	1	1	3	ABC	1	Yes	28.5667	0	28.5667	0	0	0	0	Targeted sequencing	NOS
DLBCL0579	66	F	1	0	0	0	0	1	NA	0	Yes	33.0667	0	33.0667	0	0	0	0	Targeted sequencing	NOS
DLBCL0580	41	M	0	0	1	1	1	3	NA	1	No	27.8333	0	27.8333	0	0	1	0	Targeted sequencing	TP53
DLBCL0581	58	M	0	0	0	0	0	0	NA	0	Yes	32.7333	0	32.7333	0	0	0	0	Targeted sequencing	MCD
DLBCL0582	85	F	1	0	0	0	0	1	UNC	0	No	20	0	20	0	0	0	0	Targeted sequencing	NOS
DLBCL0583	72	M	1	0	0	0	0	1	ABC	1	Yes	7.23333	1	32.4	0	0	0	0	Targeted sequencing	TP53
DLBCL0584	65	F	1	0	0	0	0	1	GCB	0	Yes	32.5	0	32.5	0	0	0	0	Targeted sequencing	NOS
DLBCL0585	79	F	1	0	1	0	0	2	NA	0	Yes	29.6667	0	29.6667	0	0	1	0	Targeted sequencing	N1
DLBCL0586	54	F	0	0	1	1	0	2	ABC	0	Yes	19.5667	1	19.5667	1	0	0	0	Targeted sequencing	NOS
DLBCL0587	72	M	1	0	1	1	1	4	GCB	0	Yes	3.7	1	3.7	1	0	0	0	Targeted sequencing	ST2
DLBCL0588	70	M	1	0	0	0	0	1	NA	1	Yes	32.1	0	32.1	0	0	0	0	Targeted sequencing	TP53
DLBCL0589	66	F	1	0	0	0	0	1	NA	0	Yes	32.2667	0	32.2667	0	0	0	0	Targeted sequencing	TP53
DLBCL0590	66	F	1	0	0	0	0	1	NA	0	Yes	32.0333	0	32.0333	0	0	0	0	Targeted sequencing	ST2
DLBCL0591	55	F	0	0	1	0	0	1	UNC	0	Yes	32.5333	0	32.5333	0	0	0	0	Targeted sequencing	NOS
DLBCL0592	67	F	1	0	0	1	0	2	GCB	0	Yes	14.2333	1	19.7333	0	0	1	0	Targeted sequencing	BN2
DLBCL0593	66	F	1	0	0	0	0	1	NA	0	Yes	32.1333	0	32.1333	0	0	1	0	Targeted sequencing	NOS
DLBCL0594	75	M	1	0	1	1	1	4	NA	0	Yes	9.9	1	14.2333	1	1	0	0	Targeted sequencing	TP53
DLBCL0595	28	F	0	0	0	0	0	0	NA	0	Yes	31.9333	0	31.9333	0	0	0	0	Targeted sequencing	ST2
DLBCL0596	52	M	0	0	1	0	0	1	NA	0	Yes	32.3667	0	32.3667	0	0	1	0	Targeted sequencing	NOS
DLBCL0597	43	F	0	0	1	0	0	1	NA	0	Yes	32.2667	0	32.2667	0	0	0	0	Targeted sequencing	NOS
DLBCL0598	68	F	1	0	0	1	0	2	GCB	0	No	32.7	0	32.7	0	0	1	0	Targeted sequencing	BN2
DLBCL0599	60	M	0	0	1	0	0	1	ABC	1	Yes	32.1667	0	32.1667	0	0	0	0	Targeted sequencing	TP53
DLBCL0600	70	F	1	0	1	0	0	2	ABC	0	Yes	3.5	1	3.5	1	0	0	0	Targeted sequencing	TP53
DLBCL0601	70	F	1	0	1	1	1	4	UNC	0	Yes	2.93333	0	2.93333	0	0	0	0	Targeted sequencing	NOS
DLBCL0602	81	M	1	1	1	1	1	5	NA	0	No	5.76667	1	6	1	0	0	0	Targeted sequencing	TP53
DLBCL0603	54	F	0	0	0	0	0	0	NA	0	Yes	31.6667	0	31.6667	0	0	0	0	Targeted sequencing	NOS
DLBCL0604	43	M	0	0	0	1	1	2	ABC	1	Yes	28.5333	1	31.3667	0	0	0	0	Targeted sequencing	NOS
DLBCL0605	63	F	1	0	0	0	0	1	NA	1	Yes	31.3667	0	31.3667	0	0	1	0	Targeted sequencing	ST2
DLBCL0606	61	F	1	0	0	0	0	1	NA	1	Yes	31.5667	0	31.5667	0	0	0	0	Targeted sequencing	ST2
DLBCL0607	69	M	1	0	0	0	0	1	UNC	0	Yes	19.9	0	19.9	0	0	0	0	Targeted sequencing	NOS
DLBCL0608	66	M	1	0	0	1	0	2	NA	1	Yes	31.6667	0	31.6667	0	0	1	0	Targeted sequencing	TP53
DLBCL0609	68	M	1	0	1	1	0	3	ABC	0	Yes	9.5	1	16.8	1	0	0	0	Targeted sequencing	NOS
DLBCL0610	61	F	1	0	0	0	0	1	NA	0	Yes	32.5333	0	32.5333	0	0	0	0	Targeted sequencing	ST2
DLBCL0611	61	M	1	0	0	0	0	1	NA	0	Yes	30.9	0	30.9	0	0	0	0	Targeted sequencing	NOS
DLBCL0612	66	F	1	0	1	1	1	4	ABC	1	Yes	23.9	1	23.9	0	0	0	0	Targeted sequencing	MCD
DLBCL0613	64	M	1	0	0	1	0	2	NA	0	Yes	17.6667	0	17.6667	0	0	0	0	Targeted sequencing	NOS
DLBCL0614	21	F	0	0	0	0	0	0	GCB	0	Yes	31	0	31	0	0	0	0	Targeted sequencing	ST2
DLBCL0615	44	F	0	0	0	0	0	0	NA	0	Yes	30	0	30	0	0	0	0	Targeted sequencing	NOS
DLBCL0616	70	M	1	0	1	0	1	3	ABC	1	Yes	7.06667	1	30.8667	0	0	0	0	Targeted sequencing	NOS
DLBCL0617	63	M	1	0	0	0	0	1	NA	1	Yes	30.9	0	30.9	0	0	1	0	Targeted sequencing	BN2
DLBCL0618	56	F	0	0	0	0	0	0	UNC	1	Yes	92.9333	1	92.9333	1	0	0	0	Targeted sequencing	MCD
DLBCL0619	61	M	1	0	1	1	1	4	ABC	1	Yes	23.6333	1	23.6333	1	0	0	0	Targeted sequencing	TP53
DLBCL0620	24	M	0	0	1	1	1	3	NA	1	Yes	10.2333	1	22.0667	0	0	0	0	Targeted sequencing	NOS
DLBCL0621	43	F	0	0	0	0	0	0	NA	1	Yes	24.5	0	24.5	0	1	0	1	Targeted sequencing	NOS
DLBCL0622	28	F	0	0	1	1	0	2	UNC	0	Yes	22.4667	0	22.4667	0	0	1	0	Targeted sequencing	ST2
DLBCL0623	43	F	0	0	0	0	0	0	NA	0	No	30.2667	0	30.2667	0	0	0	0	Targeted sequencing	NOS
DLBCL0624	84	M	1	1	1	1	1	5	ABC	1	No	1.13333	1	31.3333	0	0	0	0	Targeted sequencing	MCD
DLBCL0625	53	F	0	0	1	1	0	2	NA	0	Yes	18.3	1	20.4667	1	0	0	0	Targeted sequencing	NOS
DLBCL0626	44	F	0	0	1	0	0	1	GCB	0	Yes	29.7	0	29.7	0	0	0	0	Targeted sequencing	N1
DLBCL0627	31	F	0	0	0	1	0	1	NA	1	Yes	16.8	0	16.8	0	0	1	0	Targeted sequencing	NOS
DLBCL0628	54	M	0	0	0	0	0	0	NA	0	Yes	25.9	0	25.9	0	0	1	0	Targeted sequencing	BN2
DLBCL0629	64	F	1	0	1	1	1	4	UNC	NA	Yes	3.5	1	4.2	1	0	0	1	Targeted sequencing	TP53
DLBCL0630	73	M	1	0	0	1	0	2	NA	0	Yes	25.8667	0	25.8667	0	0	0	0	Targeted sequencing	NOS
DLBCL0631	61	M	1	0	1	1	0	3	NA	NA	Yes	5.73333	1	5.73333	1	0	1	0	Targeted sequencing	BN2
DLBCL0632	80	M	1	1	1	1	1	5	GCB	0	No	2.03333	1	3.3	1	0	1	0	Targeted sequencing	NOS
DLBCL0633	50	M	0	0	1	1	1	3	ABC	0	Yes	9.76667	1	20.6667	0	0	1	0	Targeted sequencing	TP53
DLBCL0634	49	F	0	0	0	0	0	0	NA	0	Yes	20.7667	0	20.7667	0	0	1	0	Targeted sequencing	BN2
DLBCL0635	53	F	0	0	0	0	0	0	NA	0	Yes	29.1	0	29.1	0	0	0	0	Targeted sequencing	MCD
DLBCL0636	81	M	1	1	0	0	0	2	ABC	0	No	31.3	0	31.3	0	0	0	0	Targeted sequencing	MCD
DLBCL0637	51	M	0	1	1	1	0	3	NA	0	No	17.4333	0	17.4333	0	0	1	0	Targeted sequencing	NOS
DLBCL0638	65	M	1	0	0	0	0	1	NA	0	Yes	5.5	1	7.93333	1	0	1	0	Targeted sequencing	BN2
DLBCL0639	50	M	0	0	1	1	0	2	NA	0	Yes	40.5333	0	40.5333	0	0	1	0	Targeted sequencing	ST2
DLBCL0640	39	M	0	0	0	1	0	1	NA	0	Yes	29.0333	0	29.0333	0	0	0	0	Targeted sequencing	TP53
DLBCL0641	65	M	1	0	1	1	0	3	GCB	0	Yes	7.36667	1	20.6	0	0	0	0	Targeted sequencing	MCD
DLBCL0642	39	F	0	0	1	0	0	1	NA	0	Yes	28.3	0	28.3	0	0	0	0	Targeted sequencing	NOS
DLBCL0643	50	F	0	0	0	0	0	0	NA	0	Yes	28.8667	0	28.8667	0	0	0	0	Targeted sequencing	NOS
DLBCL0644	44	M	0	0	0	0	0	0	NA	0	Yes	28.6	0	28.6	0	0	0	0	Targeted sequencing	TP53
DLBCL0645	67	F	1	0	1	1	1	4	NA	0	Yes	24.7333	1	24.7333	1	0	0	0	Targeted sequencing	TP53
DLBCL0646	32	M	0	0	1	1	0	2	ABC	0	No	15.5	0	15.5	0	0	0	0	Targeted sequencing	NOS
DLBCL0647	36	M	0	0	1	1	1	3	GCB	0	No	16.0333	0	16.0333	0	0	1	1	Targeted sequencing	NOS
DLBCL0648	41	M	0	0	1	0	0	1	ABC	1	Yes	23.7333	0	23.7333	0	0	0	0	Targeted sequencing	TP53
DLBCL0649	50	M	0	0	1	1	0	2	NA	0	No	16.3	0	16.3	0	0	0	1	Targeted sequencing	EZB
DLBCL0650	55	F	0	0	0	0	0	0	NA	0	Yes	27.8667	0	27.8667	0	0	0	0	Targeted sequencing	NOS
DLBCL0651	41	M	0	0	1	1	1	3	UNC	0	Yes	29.2	0	29.2	0	0	1	0	Targeted sequencing	TP53
DLBCL0652	68	M	1	0	0	0	0	1	GCB	0	Yes	28.2	0	28.2	0	0	0	0	Targeted sequencing	NOS
DLBCL0653	66	M	1	0	0	0	0	1	UNC	0	Yes	27.9333	0	27.9333	0	0	0	0	Targeted sequencing	NOS
DLBCL0654	61	M	1	0	0	0	0	1	NA	NA	Yes	19.7667	0	19.7667	0	0	0	0	Targeted sequencing	ST2
DLBCL0655	53	M	0	0	0	1	0	1	GCB	1	Yes	15	0	15	0	1	0	1	Targeted sequencing	EZB
DLBCL0656	48	M	0	0	1	1	1	3	GCB	0	Yes	28.3333	0	28.3333	0	0	0	0	Targeted sequencing	NOS
DLBCL0657	48	M	0	0	1	1	1	3	ABC	0	Yes	8.76667	1	19.7333	0	0	0	0	Targeted sequencing	MCD
DLBCL0658	42	F	0	0	1	1	0	2	ABC	0	No	15.1667	0	15.1667	0	0	0	0	Targeted sequencing	NOS
DLBCL0659	50	F	0	0	1	1	1	3	NA	0	No	19.5	1	26.6333	1	0	1	0	Targeted sequencing	BN2
DLBCL0660	87	M	1	1	1	1	1	5	NA	0	No	28.6667	0	28.6667	0	0	0	0	Targeted sequencing	NOS
DLBCL0661	56	F	0	0	1	1	0	2	ABC	1	No	14.9	0	14.9	0	0	0	0	Targeted sequencing	BN2
DLBCL0662	61	F	1	0	0	0	0	1	NA	1	Yes	27.6	0	27.6	0	0	0	0	Targeted sequencing	NOS
DLBCL0663	56	F	0	0	1	1	0	2	ABC	0	No	8.6	1	15.8	0	0	0	0	Targeted sequencing	NOS
DLBCL0664	76	M	1	0	1	0	0	2	ABC	0	No	28.9333	0	28.9333	0	0	0	0	Targeted sequencing	TP53
DLBCL0665	51	F	0	0	0	0	0	0	NA	0	Yes	27.1667	0	27.1667	0	0	0	0	Targeted sequencing	EZB
DLBCL0666	47	F	0	0	0	0	0	0	NA	0	Yes	26.9667	0	26.9667	0	0	0	0	Targeted sequencing	MCD
DLBCL0667	66	M	1	0	0	0	0	1	NA	0	Yes	9.2	1	27.4667	0	0	1	0	Targeted sequencing	ST2
DLBCL0668	30	M	0	0	1	1	1	3	ABC	0	No	15.8667	1	16.7	1	0	1	0	Targeted sequencing	MCD
DLBCL0669	16	M	0	0	1	0	0	1	NA	0	Yes	28.1	0	28.1	0	0	0	0	Targeted sequencing	NOS
DLBCL0670	40	M	0	0	0	0	0	0	UNC	0	Yes	26.6667	0	26.6667	0	0	0	0	Targeted sequencing	NOS
DLBCL0671	71	F	1	0	0	0	0	1	NA	0	Yes	27.2667	0	27.2667	0	0	1	0	Targeted sequencing	BN2
DLBCL0672	44	M	0	0	0	0	0	0	UNC	0	Yes	25.7333	0	25.7333	0	0	0	0	Targeted sequencing	NOS
DLBCL0673	42	M	0	0	0	0	0	0	ABC	0	Yes	26.7667	0	26.7667	0	0	0	0	Targeted sequencing	TP53
DLBCL0674	69	F	1	0	1	1	0	3	UNC	0	Yes	19.2333	0	19.2333	0	0	1	0	Targeted sequencing	N1
DLBCL0675	70	F	1	1	1	1	0	4	GCB	NA	Yes	3.3	1	12.6667	0	0	0	0	Targeted sequencing	TP53
DLBCL0676	74	F	1	0	0	0	0	1	ABC	0	Yes	12.7	0	12.7	0	0	0	0	Targeted sequencing	NOS
DLBCL0677	80	M	1	1	0	1	1	4	GCB	0	No	27.9667	0	27.9667	0	1	0	0	Targeted sequencing	EZB
DLBCL0678	67	M	1	0	0	0	0	1	NA	0	Yes	26.3	0	26.3	0	0	1	0	Targeted sequencing	EZB
DLBCL0679	66	F	1	0	0	0	0	1	NA	0	Yes	5.2	0	5.2	0	0	0	0	Targeted sequencing	NOS
DLBCL0680	26	M	0	0	0	1	0	1	NA	0	Yes	14.1	1	39	0	0	1	0	Targeted sequencing	MCD
DLBCL0681	63	M	1	0	0	0	0	1	NA	1	Yes	26.2333	0	26.2333	0	0	1	0	Targeted sequencing	MCD
DLBCL0682	49	M	0	0	0	0	0	0	UNC	0	Yes	26.2667	0	26.2667	0	0	0	0	Targeted sequencing	NOS
DLBCL0683	49	M	0	0	1	0	0	1	ABC	0	Yes	25.8667	0	25.8667	0	0	0	0	Targeted sequencing	NOS
DLBCL0684	41	F	0	0	0	0	0	0	UNC	0	Yes	25.7333	0	25.7333	0	0	1	0	Targeted sequencing	NOS
DLBCL0685	84	M	1	0	0	1	1	3	ABC	0	No	9.26667	1	27.5	0	0	0	0	Targeted sequencing	MCD
DLBCL0686	80	M	1	0	1	0	0	2	ABC	0	No	28.4667	0	28.4667	0	0	1	0	Targeted sequencing	BN2
DLBCL0687	49	M	0	0	0	1	1	2	ABC	0	Yes	26	0	26	0	0	0	0	Targeted sequencing	NOS
DLBCL0688	59	F	0	0	0	0	0	0	NA	1	Yes	25.7333	0	25.7333	0	0	1	0	Targeted sequencing	BN2
DLBCL0689	90	M	1	1	1	1	0	4	UNC	0	No	26.8333	0	26.8333	0	0	0	0	Targeted sequencing	NOS
DLBCL0690	66	F	1	0	0	0	0	1	GCB	0	Yes	28	0	28	0	0	0	0	Targeted sequencing	ST2
DLBCL0691	66	F	1	0	0	0	0	1	ABC	0	Yes	25.6	0	25.6	0	0	0	0	Targeted sequencing	NOS
DLBCL0692	76	M	1	1	1	1	1	5	NA	0	No	16.3	1	16.3	1	0	0	0	Targeted sequencing	MCD
DLBCL0693	55	M	0	0	0	0	0	0	GCB	0	Yes	26.1	0	26.1	0	0	0	0	Targeted sequencing	ST2
DLBCL0694	33	M	0	0	0	0	0	0	NA	0	Yes	20.2333	0	20.2333	0	0	1	0	Targeted sequencing	BN2
DLBCL0695	67	F	1	0	1	0	0	2	ABC	0	Yes	9.1	1	27.6	0	0	0	0	Targeted sequencing	TP53
DLBCL0696	72	M	1	0	0	0	0	1	NA	0	Yes	26.1	0	26.1	0	0	0	0	Targeted sequencing	N1
DLBCL0697	26	F	0	0	1	0	0	1	NA	0	Yes	13.0333	0	13.0333	0	0	0	0	Targeted sequencing	EZB
DLBCL0698	77	M	1	0	1	0	0	2	NA	0	Yes	13.67	0	13.67	0	0	0	0	Targeted sequencing	NOS
DLBCL0699	57	F	0	0	1	1	1	3	NA	0	No	12.6333	0	12.6333	0	1	0	0	Targeted sequencing	MCD
DLBCL0700	76	M	1	0	1	1	1	4	ABC	1	No	19.2667	1	25.8	0	0	1	0	Targeted sequencing	EZB
DLBCL0701	62	F	1	0	0	0	0	1	NA	0	Yes	24.3667	0	24.3667	0	0	0	0	Targeted sequencing	NOS
DLBCL0702	62	M	1	0	0	0	0	1	ABC	0	Yes	24.4667	0	24.4667	0	0	0	0	Targeted sequencing	ST2
DLBCL0703	34	M	0	0	1	1	0	2	NA	1	No	12.2667	0	12.2667	0	0	0	0	Targeted sequencing	TP53
DLBCL0704	59	M	0	0	1	0	0	1	ABC	1	Yes	24.3333	0	24.3333	0	0	0	0	Targeted sequencing	BN2
DLBCL0705	52	M	0	0	1	1	1	3	NA	0	Yes	6.5	1	15.6667	0	0	0	0	Targeted sequencing	NOS
DLBCL0706	27	F	0	0	0	0	0	0	NA	0	Yes	24.1333	0	24.1333	0	0	0	0	Targeted sequencing	TP53
DLBCL0707	73	F	1	0	1	1	1	4	NA	0	Yes	20.3333	0	20.3333	0	0	0	0	Targeted sequencing	NOS
DLBCL0708	74	M	1	0	0	0	0	1	NA	1	Yes	26	0	26	0	0	0	0	Targeted sequencing	TP53
DLBCL0709	56	M	0	0	1	1	1	3	NA	0	No	12.4	0	12.4	0	0	1	0	Targeted sequencing	BN2
DLBCL0710	65	M	1	0	0	0	0	1	GCB	0	Yes	22	0	22	0	0	0	0	Targeted sequencing	ST2
DLBCL0711	42	M	0	0	1	1	1	3	NA	0	Yes	6.6	1	15	0	0	0	0	Targeted sequencing	NOS
DLBCL0712	47	F	0	0	1	1	1	3	GCB	0	No	6.4	1	8	1	0	0	0	Targeted sequencing	NOS
DLBCL0713	56	F	0	0	0	1	0	1	NA	0	Yes	23.9333	0	23.9333	0	0	1	0	Targeted sequencing	BN2
DLBCL0714	55	F	0	0	0	0	0	0	NA	0	Yes	23.7	0	23.7	0	0	0	0	Targeted sequencing	MCD
DLBCL0715	67	F	1	0	0	0	0	1	ABC	1	Yes	23.2667	0	23.2667	0	0	0	0	Targeted sequencing	ST2
DLBCL0716	46	M	0	0	0	0	0	0	NA	0	Yes	23.6667	0	23.6667	0	0	0	0	Targeted sequencing	NOS
DLBCL0717	61	M	1	1	1	0	0	3	NA	NA	Yes	39.8	0	39.8	0	0	0	0	Targeted sequencing	BN2
DLBCL0718	66	M	1	0	0	0	0	1	NA	0	Yes	23.5333	0	23.5333	0	0	1	0	Targeted sequencing	BN2
DLBCL0719	68	M	1	0	0	0	0	1	NA	0	Yes	23.7	0	23.7	0	0	0	0	Targeted sequencing	NOS
DLBCL0720	60	M	0	0	1	0	0	1	UNC	0	Yes	23.2	0	23.2	0	0	0	0	Targeted sequencing	NOS
DLBCL0721	68	M	1	0	0	1	1	3	NA	0	Yes	19.2333	0	19.2333	0	0	0	0	Targeted sequencing	ST2
DLBCL0722	49	M	0	0	0	0	0	0	NA	0	Yes	23.1667	0	23.1667	0	0	1	0	Targeted sequencing	BN2
DLBCL0723	36	F	0	0	1	0	0	1	ABC	1	Yes	22.8	0	22.8	0	0	0	0	Targeted sequencing	MCD
DLBCL0724	76	M	1	1	1	1	1	5	ABC	1	Yes	7.66667	1	9.8	0	0	0	0	Targeted sequencing	NOS
DLBCL0725	48	F	0	0	0	0	0	0	UNC	0	Yes	23.4667	0	23.4667	0	0	0	0	Targeted sequencing	NOS
DLBCL0726	88	M	1	1	1	1	1	5	ABC	0	No	5.66667	1	5.66667	1	0	1	0	Targeted sequencing	TP53
DLBCL0727	43	M	0	0	1	0	0	1	GCB	0	Yes	23.0667	0	23.0667	0	0	0	0	Targeted sequencing	NOS
DLBCL0728	43	F	0	0	1	1	0	2	NA	1	No	11.6	0	11.6	0	1	0	0	Targeted sequencing	EZB
DLBCL0729	25	M	0	1	1	1	0	3	NA	NA	Yes	5.26667	1	14.3667	1	0	0	0	Targeted sequencing	NOS
DLBCL0730	51	M	0	0	0	0	0	0	NA	0	Yes	22.4667	0	22.4667	0	0	0	0	Targeted sequencing	MCD
DLBCL0731	47	M	0	0	0	0	0	0	NA	0	Yes	24.2	0	24.2	0	1	0	0	Targeted sequencing	EZB
DLBCL0732	59	F	0	0	1	1	1	3	UNC	0	No	3.26667	1	3.26667	1	0	0	0	Targeted sequencing	ST2
DLBCL0733	81	F	1	1	1	1	0	4	NA	0	No	9.43333	1	9.43333	1	0	0	0	Targeted sequencing	ST2
DLBCL0734	37	M	0	1	1	0	0	2	NA	0	Yes	8	1	21.4333	0	0	0	0	Targeted sequencing	NOS
DLBCL0735	51	F	0	0	1	0	0	1	NA	0	Yes	22.3667	0	22.3667	0	0	0	0	Targeted sequencing	NOS
DLBCL0736	63	M	1	0	1	1	1	4	NA	0	No	10.1667	0	10.1667	0	1	1	1	Targeted sequencing	EZB
DLBCL0737	37	M	0	0	1	1	1	3	UNC	0	No	10.4333	0	10.4333	0	0	0	0	Targeted sequencing	NOS
DLBCL0738	30	M	0	0	0	0	0	0	ABC	0	Yes	22.5667	0	22.5667	0	0	0	0	Targeted sequencing	NOS
DLBCL0739	81	M	1	0	0	0	0	1	NA	1	No	24.4	0	24.4	0	0	0	1	Targeted sequencing	NOS
DLBCL0740	70	F	1	0	0	0	0	1	NA	0	Yes	21.6333	0	21.6333	0	0	0	0	Targeted sequencing	TP53
DLBCL0741	75	F	1	0	0	0	0	1	UNC	0	No	5.7	1	23.3	0	0	0	0	Targeted sequencing	NOS
DLBCL0742	53	M	0	0	0	1	0	1	NA	0	Yes	20.8667	0	20.8667	0	0	0	0	Targeted sequencing	NOS
DLBCL0743	55	M	0	0	0	1	0	1	NA	NA	Yes	1.93333	1	26.1667	0	0	0	0	Targeted sequencing	TP53
DLBCL0744	49	F	0	0	1	0	0	1	NA	1	No	10.3	1	17.6	0	0	1	1	Targeted sequencing	NOS
DLBCL0745	67	M	1	0	1	1	1	4	NA	1	Yes	18.8	0	18.8	0	0	0	1	Targeted sequencing	NOS
DLBCL0746	63	F	1	0	1	1	0	3	GCB	NA	Yes	5.43333	1	17.5333	1	0	0	0	Targeted sequencing	BN2
DLBCL0747	75	F	1	0	0	0	0	1	UNC	0	No	23.2333	0	23.2333	0	0	0	0	Targeted sequencing	NOS
DLBCL0748	46	M	0	0	1	1	0	2	NA	0	No	9.86667	0	9.86667	0	1	0	1	Targeted sequencing	EZB
DLBCL0749	76	M	1	0	0	0	0	1	UNC	0	No	25.6667	0	25.6667	0	0	0	0	Targeted sequencing	ST2
DLBCL0750	34	M	0	0	1	0	0	1	GCB	0	Yes	20.9667	0	20.9667	0	0	0	0	Targeted sequencing	BN2
DLBCL0751	61	M	1	0	1	0	0	2	NA	0	Yes	18.3667	0	18.3667	0	0	1	0	Targeted sequencing	BN2
DLBCL0752	68	F	1	0	0	0	0	1	UNC	1	Yes	21.3333	0	21.3333	0	0	1	0	Targeted sequencing	BN2
DLBCL0753	21	F	0	0	0	1	0	1	ABC	0	Yes	21.0667	0	21.0667	0	0	0	0	Targeted sequencing	TP53
DLBCL0754	80	F	1	0	1	0	1	3	ABC	1	No	22.8	0	22.8	0	0	0	0	Targeted sequencing	ST2
DLBCL0755	71	F	1	0	0	0	0	1	NA	0	Yes	19.8667	0	19.8667	0	0	0	0	Targeted sequencing	MCD
DLBCL0756	56	M	0	0	0	0	0	0	NA	1	Yes	21.0667	0	21.0667	0	0	0	0	Targeted sequencing	NOS
DLBCL0757	79	M	1	0	0	0	0	1	UNC	0	Yes	18.4	0	18.4	0	0	0	0	Targeted sequencing	NOS
DLBCL0758	86	M	1	1	1	1	0	4	NA	0	Yes	18.3	0	18.3	0	0	0	0	Targeted sequencing	NOS
DLBCL0759	39	M	0	0	1	0	0	1	NA	1	Yes	21.0333	0	21.0333	0	0	1	0	Targeted sequencing	TP53
DLBCL0760	80	M	1	1	1	1	0	4	GCB	0	No	22.6333	0	22.6333	0	0	0	0	Targeted sequencing	NOS
DLBCL0761	49	M	0	0	0	0	0	0	ABC	0	Yes	20.4333	0	20.4333	0	0	0	0	Targeted sequencing	TP53
DLBCL0762	45	M	0	1	1	1	0	3	NA	0	No	5.06667	1	5.06667	1	1	0	1	Targeted sequencing	EZB
DLBCL0763	72	M	1	0	0	0	0	1	NA	0	Yes	20.6	0	20.6	0	0	1	0	Targeted sequencing	ST2
DLBCL0764	64	F	1	0	0	0	0	1	NA	1	Yes	20.4	0	20.4	0	0	0	0	Targeted sequencing	NOS
DLBCL0765	76	M	1	0	1	1	1	4	GCB	0	No	2.13333	1	3.33333	1	0	1	1	Targeted sequencing	ST2
DLBCL0766	76	F	1	1	1	0	1	4	GCB	1	No	3.93333	1	11.7667	1	0	0	0	Targeted sequencing	MCD
DLBCL0767	39	M	0	0	0	0	0	0	NA	0	Yes	20.6667	0	20.6667	0	0	0	0	Targeted sequencing	NOS
DLBCL0768	31	F	0	0	0	0	0	0	NA	0	Yes	16.5667	0	16.5667	0	0	0	0	Targeted sequencing	NOS
DLBCL0769	77	M	1	0	0	0	1	2	UNC	0	No	21.9	0	21.9	0	0	0	0	Targeted sequencing	NOS
DLBCL0770	55	M	0	0	1	1	1	3	GCB	0	No	7.76667	0	7.76667	0	0	0	1	Targeted sequencing	NOS
DLBCL0771	62	F	1	0	0	0	0	1	NA	1	Yes	20.2667	0	20.2667	0	0	0	0	Targeted sequencing	MCD
DLBCL0772	28	M	0	0	0	1	0	1	GCB	0	Yes	19.7	0	19.7	0	0	1	0	Targeted sequencing	NOS
DLBCL0773	62	M	1	0	0	0	0	1	NA	0	Yes	19.9	0	19.9	0	0	0	0	Targeted sequencing	MCD
DLBCL0774	56	M	0	0	0	0	0	0	NA	1	Yes	20.0333	0	20.0333	0	0	0	0	Targeted sequencing	NOS
DLBCL0775	45	M	0	0	0	0	0	0	GCB	0	No	5.23333	1	12.1667	0	0	0	0	Targeted sequencing	ST2
DLBCL0776	88	M	1	1	1	1	1	5	ABC	1	No	3.33333	1	3.33333	1	0	1	0	Targeted sequencing	MCD
DLBCL0777	75	M	1	0	0	0	0	1	UNC	0	Yes	10.6333	0	10.6333	0	0	0	0	Targeted sequencing	ST2
DLBCL0778	58	M	0	0	0	1	1	2	NA	0	Yes	9.7	1	9.7	1	0	0	1	Targeted sequencing	TP53
DLBCL0779	35	F	0	0	0	0	0	0	NA	1	Yes	19.4667	0	19.4667	0	0	0	0	Targeted sequencing	NOS
DLBCL0780	42	M	0	0	0	0	0	0	NA	1	Yes	20.8333	0	20.8333	0	0	0	0	Targeted sequencing	TP53
DLBCL0781	49	F	0	0	0	1	0	1	NA	1	Yes	19.6667	0	19.6667	0	0	0	0	Targeted sequencing	TP53
DLBCL0782	92	F	1	1	1	1	1	5	ABC	1	No	7.5	1	9.53333	1	0	0	0	Targeted sequencing	MCD
DLBCL0783	37	M	0	0	0	0	0	0	NA	0	Yes	20.4	0	20.4	0	0	0	0	Targeted sequencing	N1
DLBCL0784	17	M	0	0	1	0	0	1	NA	0	No	2.46667	1	7.03333	1	0	0	0	Targeted sequencing	MCD
DLBCL0785	58	M	0	0	1	1	0	2	ABC	1	No	8.1	0	8.1	0	0	1	0	Targeted sequencing	BN2
DLBCL0786	61	M	1	0	0	1	1	3	NA	1	Yes	0.633333	0	0.633333	0	0	0	0	Targeted sequencing	TP53
DLBCL0787	43	M	0	0	0	0	0	0	NA	0	No	9	0	9	0	0	1	1	Targeted sequencing	NOS
DLBCL0788	56	M	0	0	1	1	0	2	ABC	1	No	7.5	0	7.5	0	0	1	0	Targeted sequencing	TP53
DLBCL0789	74	F	1	0	1	1	1	4	ABC	0	Yes	19.3	0	19.3	0	0	1	0	Targeted sequencing	NOS
DLBCL0790	44	F	0	0	1	1	1	3	NA	0	No	7.23333	0	7.23333	0	0	1	0	Targeted sequencing	N1
DLBCL0791	58	F	0	0	0	0	0	0	GCB	0	Yes	19.5333	0	19.5333	0	0	0	0	Targeted sequencing	MCD
DLBCL0792	48	F	0	0	1	1	1	3	GCB	1	Yes	8.73333	1	8.73333	0	0	1	0	Targeted sequencing	BN2
DLBCL0793	64	F	1	0	0	0	0	1	NA	0	Yes	19.8333	0	19.8333	0	0	1	0	Targeted sequencing	NOS
DLBCL0794	41	F	0	0	0	1	0	1	GCB	1	Yes	8.56667	0	8.56667	0	0	1	0	Targeted sequencing	BN2
DLBCL0795	57	M	0	0	0	0	0	0	NA	0	Yes	18.8333	0	18.8333	0	0	0	0	Targeted sequencing	MCD
DLBCL0796	55	F	0	0	0	0	0	0	NA	1	Yes	18.2333	0	18.2333	0	1	0	0	Targeted sequencing	TP53
DLBCL0797	63	M	1	0	1	1	1	4	ABC	0	Yes	7.16667	1	7.16667	0	0	1	0	Targeted sequencing	N1
DLBCL0798	62	M	1	0	0	0	0	1	NA	1	Yes	15.6	0	15.6	0	0	1	0	Targeted sequencing	MCD
DLBCL0799	38	M	0	0	0	0	0	0	GCB	0	Yes	17.9	0	17.9	0	0	0	0	Targeted sequencing	TP53
DLBCL0800	52	F	0	0	1	1	0	2	NA	NA	Yes	41.5333	1	75.4333	0	0	0	0	Targeted sequencing	N1
DLBCL0801	43	M	0	0	1	1	0	2	NA	NA	Yes	7.43333	1	42	0	0	0	0	Targeted sequencing	MCD
DLBCL0802	43	M	0	0	0	0	0	0	NA	NA	Yes	3.83333	1	3.83333	1	0	0	0	Targeted sequencing	EZB
DLBCL0803	48	M	0	0	0	1	1	2	NA	0	Yes	6.06667	1	6.06667	0	0	1	0	Targeted sequencing	BN2
DLBCL0804	47	F	0	0	0	0	0	0	NA	0	Yes	18.5333	0	18.5333	0	0	0	0	Targeted sequencing	NOS
DLBCL0805	56	M	0	0	0	0	0	0	NA	0	Yes	19.2	0	19.2	0	0	0	0	Targeted sequencing	BN2
DLBCL0806	68	F	1	0	1	1	1	4	ABC	0	Yes	16.3	0	16.3	0	0	1	0	Targeted sequencing	BN2
DLBCL0807	48	M	0	0	1	1	0	2	GCB	0	No	7.06667	0	7.06667	0	1	0	0	Targeted sequencing	EZB
DLBCL0808	39	M	0	0	0	0	0	0	NA	0	Yes	16.7667	0	16.7667	0	0	0	0	Targeted sequencing	NOS
DLBCL0809	30	F	0	0	0	0	0	0	NA	NA	Yes	7.06667	0	7.06667	0	0	0	0	Targeted sequencing	NOS
DLBCL0810	63	M	1	0	0	0	0	1	NA	1	Yes	17.6333	0	17.6333	0	0	0	0	Targeted sequencing	TP53
DLBCL0811	39	F	0	0	1	0	0	1	NA	1	Yes	9.9	1	15.9	1	0	0	0	Targeted sequencing	N1
DLBCL0812	83	F	1	1	1	0	0	3	NA	1	No	17.3	0	17.3	0	0	0	0	Targeted sequencing	TP53
DLBCL0813	57	F	0	0	0	1	1	2	NA	0	No	5.33333	0	5.33333	0	0	1	0	Targeted sequencing	MCD
DLBCL0814	49	F	0	0	0	0	0	0	ABC	1	Yes	16.3333	0	16.3333	0	0	0	0	Targeted sequencing	TP53
DLBCL0815	56	M	0	0	1	1	1	3	ABC	0	No	18.0667	0	18.0667	0	0	0	0	Targeted sequencing	NOS
DLBCL0816	65	F	1	0	1	1	0	3	NA	0	Yes	15.9333	1	15.9333	1	0	0	1	Targeted sequencing	TP53
DLBCL0817	44	F	0	0	0	1	0	1	NA	NA	Yes	8.46667	1	43.3	0	0	0	0	Targeted sequencing	NOS
DLBCL0818	32	F	0	0	0	1	0	1	NA	1	No	16.4333	0	16.4333	0	0	1	1	Targeted sequencing	N1
DLBCL0819	30	M	0	0	0	0	0	0	NA	1	Yes	16.2333	0	16.2333	0	0	1	0	Targeted sequencing	TP53
DLBCL0820	41	F	0	0	1	1	0	2	NA	NA	Yes	4.06667	1	23.6667	0	0	0	0	Targeted sequencing	NOS
DLBCL0821	52	M	0	0	1	0	0	1	NA	0	Yes	16.6667	0	16.6667	0	0	0	0	Targeted sequencing	TP53
DLBCL0822	56	F	0	1	1	0	0	2	NA	1	Yes	16.8667	0	16.8667	0	0	0	1	Targeted sequencing	NOS
DLBCL0823	52	F	0	0	0	0	0	0	NA	0	Yes	15.8	0	15.8	0	0	0	0	Targeted sequencing	TP53
DLBCL0824	55	M	0	0	1	1	1	3	ABC	1	Yes	17.2333	0	17.2333	0	0	0	0	Targeted sequencing	N1
DLBCL0825	49	F	0	1	1	1	1	4	NA	NA	Yes	12.2	1	24.8	1	0	1	0	Targeted sequencing	N1
DLBCL0826	62	M	1	0	1	1	1	4	UNC	0	Yes	7.5	1	15.9333	0	0	0	0	Targeted sequencing	NOS
DLBCL0827	41	M	0	0	0	0	0	0	NA	0	Yes	15.8	0	15.8	0	0	0	0	Targeted sequencing	NOS
DLBCL0828	35	F	0	0	1	1	1	3	GCB	1	No	16.4	0	16.4	0	0	1	1	Targeted sequencing	NOS
DLBCL0829	75	M	1	1	1	1	1	5	NA	1	Yes	5.63333	0	5.63333	0	0	1	0	Targeted sequencing	NOS
DLBCL0830	52	F	0	0	1	1	1	3	UNC	0	No	4.13333	1	4.6	1	1	0	0	Targeted sequencing	NOS
DLBCL0831	66	M	1	0	1	1	1	4	NA	1	Yes	6.23333	1	6.23333	0	0	0	0	Targeted sequencing	MCD
DLBCL0832	59	F	0	1	1	1	1	4	NA	1	No	17.9	1	17.9	1	1	0	1	Targeted sequencing	TP53
DLBCL0833	29	M	0	0	0	1	1	2	NA	1	No	17.9	0	17.9	0	0	1	1	Targeted sequencing	TP53
DLBCL0834	62	M	1	0	0	0	0	1	ABC	1	Yes	5.6	1	14.1667	0	0	1	0	Targeted sequencing	MCD
DLBCL0835	68	F	1	0	0	0	0	1	NA	0	Yes	15.9667	0	15.9667	0	0	0	0	Targeted sequencing	ST2
DLBCL0836	69	M	1	0	0	0	0	1	NA	0	Yes	15.5	0	15.5	0	0	0	0	Targeted sequencing	NOS
DLBCL0837	60	F	0	0	0	0	0	0	NA	0	Yes	15.3333	0	15.3333	0	0	0	0	Targeted sequencing	N1
DLBCL0838	44	M	0	0	0	0	0	0	NA	0	Yes	15.6	0	15.6	0	0	1	0	Targeted sequencing	BN2
DLBCL0839	80	M	1	0	1	0	1	3	NA	0	No	12.7	1	12.7	1	0	1	0	Targeted sequencing	NOS
DLBCL0840	49	F	0	0	1	0	0	1	GCB	0	Yes	15.4	0	15.4	0	0	1	0	Targeted sequencing	BN2
DLBCL0841	71	F	1	1	1	1	1	5	NA	1	No	16.0333	0	16.0333	0	0	1	0	Targeted sequencing	BN2
DLBCL0842	81	M	1	1	1	1	1	5	NA	0	No	6.3	1	6.3	1	0	1	0	Targeted sequencing	TP53
DLBCL0843	50	F	0	0	1	0	0	1	GCB	0	No	17	0	17	0	0	0	0	Targeted sequencing	ST2
DLBCL0844	86	F	1	0	1	1	0	3	GCB	0	No	8.43333	0	8.43333	0	1	0	0	Targeted sequencing	EZB
DLBCL0845	72	M	1	0	1	1	0	3	ABC	1	No	2.8	1	15.4	0	0	0	0	Targeted sequencing	MCD
DLBCL0846	68	F	1	0	1	1	0	3	ABC	1	Yes	17.3333	0	17.3333	0	0	1	0	Targeted sequencing	TP53
DLBCL0847	71	M	1	0	1	1	0	3	NA	0	Yes	3.03333	1	3.03333	1	0	0	0	Targeted sequencing	NOS
DLBCL0848	44	F	0	0	0	0	0	0	NA	0	Yes	15.5333	0	15.5333	0	0	0	0	Targeted sequencing	ST2
DLBCL0849	53	F	0	0	1	1	1	3	NA	0	No	6.9	0	6.9	0	0	0	0	Targeted sequencing	NOS
DLBCL0850	48	M	0	0	1	0	0	1	NA	0	Yes	14.8	0	14.8	0	0	0	0	Targeted sequencing	NOS
DLBCL0851	50	M	0	0	0	0	0	0	NA	0	Yes	15.9333	0	15.9333	0	0	0	0	Targeted sequencing	NOS
DLBCL0852	56	M	0	1	1	1	1	4	ABC	0	No	7.36667	0	7.36667	0	0	1	0	Targeted sequencing	BN2
DLBCL0853	26	F	0	0	0	0	0	0	ABC	0	Yes	14.3	0	14.3	0	0	1	0	Targeted sequencing	ST2
DLBCL0854	60	F	0	0	1	1	0	2	GCB	1	No	11.5	0	11.5	0	0	0	0	Targeted sequencing	NOS
DLBCL0855	56	F	0	0	0	0	0	0	GCB	0	Yes	14.3333	0	14.3333	0	0	0	0	Targeted sequencing	ST2
DLBCL0856	49	M	0	0	1	0	0	1	ABC	0	No	4.86667	1	5.26667	0	0	1	1	Targeted sequencing	BN2
DLBCL0857	62	M	1	0	0	0	0	1	NA	0	Yes	14.3333	0	14.3333	0	0	0	1	Targeted sequencing	ST2
DLBCL0858	61	F	1	0	0	1	0	2	NA	NA	Yes	10.9333	0	10.9333	0	0	0	0	Targeted sequencing	NOS
DLBCL0859	42	F	0	0	0	0	0	0	NA	1	Yes	6.23333	1	14	0	0	1	0	Targeted sequencing	ST2
DLBCL0860	66	F	1	0	0	0	0	1	NA	0	Yes	14.1	0	14.1	0	1	1	0	Targeted sequencing	BN2
DLBCL0861	64	F	1	0	0	0	0	1	ABC	0	Yes	14.6333	0	14.6333	0	0	1	0	Targeted sequencing	MCD
DLBCL0862	38	M	0	0	0	0	0	0	NA	1	Yes	14.5667	0	14.5667	0	0	1	0	Targeted sequencing	BN2
DLBCL0863	40	M	0	0	0	0	0	0	NA	1	Yes	9.6	1	14.1667	0	0	0	1	Targeted sequencing	NOS
DLBCL0864	56	M	0	0	0	0	0	0	NA	0	Yes	14.4	0	14.4	0	0	0	0	Targeted sequencing	BN2
DLBCL0865	78	M	1	1	0	1	0	3	ABC	0	No	16.5	0	16.5	0	0	0	0	Targeted sequencing	BN2
DLBCL0866	44	M	0	0	1	1	0	2	NA	1	No	5.7	1	12.9333	0	1	1	0	Targeted sequencing	NOS
DLBCL0867	84	M	1	0	1	0	0	2	GCB	0	No	3.5	1	16.3333	0	0	0	0	Targeted sequencing	TP53
DLBCL0868	52	F	0	0	1	0	0	1	NA	1	Yes	14.8333	0	14.8333	0	0	0	0	Targeted sequencing	NOS
DLBCL0869	78	M	1	0	1	1	1	4	GCB	1	Yes	15.3333	0	15.3333	0	0	0	0	Targeted sequencing	NOS
DLBCL0870	43	M	0	0	1	0	0	1	NA	0	Yes	6.16667	1	13.9333	0	0	1	0	Targeted sequencing	BN2
DLBCL0871	19	M	0	0	0	1	1	2	ABC	0	Yes	14.7333	0	14.7333	0	0	0	0	Targeted sequencing	NOS
DLBCL0872	48	F	0	0	0	0	0	0	NA	0	Yes	13.7333	0	13.7333	0	0	1	0	Targeted sequencing	N1
DLBCL0873	58	F	0	0	0	0	0	0	ABC	1	Yes	13.8667	0	13.8667	0	0	0	0	Targeted sequencing	MCD
DLBCL0874	74	M	1	0	1	0	0	2	NA	1	No	13.6	0	13.6	0	0	0	0	Targeted sequencing	TP53
DLBCL0875	67	M	1	0	0	0	0	1	UNC	1	Yes	3.23333	1	14.1333	0	0	0	0	Targeted sequencing	TP53
DLBCL0876	47	F	0	0	1	1	1	3	ABC	0	No	3.7	1	4.23333	0	0	0	0	Targeted sequencing	TP53
DLBCL0877	80	F	1	1	1	1	0	4	ABC	0	No	14.6333	1	15.0667	0	0	0	0	Targeted sequencing	MCD
DLBCL0878	53	M	0	0	1	1	1	3	GCB	0	No	14.9333	0	14.9333	0	0	0	0	Targeted sequencing	NOS
DLBCL0879	38	F	0	0	1	1	1	3	GCB	0	No	3.03333	1	6.06667	0	1	1	0	Targeted sequencing	TP53
DLBCL0880	73	M	1	0	0	1	0	2	NA	0	Yes	2.26667	0	2.26667	0	0	1	1	Targeted sequencing	BN2
DLBCL0881	21	M	0	0	0	0	0	0	NA	1	Yes	13.2	0	13.2	0	0	0	0	Targeted sequencing	N1
DLBCL0882	41	F	0	0	0	0	0	0	NA	0	Yes	13.1333	0	13.1333	0	0	1	0	Targeted sequencing	BN2
DLBCL0883	50	F	0	0	1	1	1	3	ABC	1	No	5.83333	1	10.3667	0	0	0	0	Targeted sequencing	TP53
DLBCL0884	61	F	1	0	1	1	1	4	NA	0	Yes	3.8	1	3.8	1	0	0	1	Targeted sequencing	TP53
DLBCL0885	77	M	1	0	0	1	0	2	ABC	0	No	2.43333	0	2.43333	0	0	1	0	Targeted sequencing	N1
DLBCL0886	76	M	1	0	0	0	1	2	GCB	0	No	14.3667	0	14.3667	0	0	1	0	Targeted sequencing	NOS
DLBCL0887	57	F	0	0	0	1	0	1	NA	0	Yes	13.8333	0	13.8333	0	0	0	0	Targeted sequencing	NOS
DLBCL0888	40	F	0	0	0	0	0	0	NA	0	Yes	12.7333	0	12.7333	0	0	0	0	Targeted sequencing	NOS
DLBCL0889	76	M	1	1	0	1	0	3	ABC	0	No	12.6	1	12.6	1	0	0	0	Targeted sequencing	ST2
DLBCL0890	68	F	1	0	0	0	0	1	ABC	0	Yes	13.4667	0	13.4667	0	0	0	0	Targeted sequencing	NOS
DLBCL0891	82	M	1	1	1	1	1	5	ABC	1	No	8.96667	1	8.96667	1	0	1	0	Targeted sequencing	NOS
DLBCL0892	42	M	0	0	1	1	1	3	NA	0	No	5.56667	0	5.56667	0	0	1	0	Targeted sequencing	BN2
DLBCL0893	29	M	0	0	0	1	1	2	NA	1	No	6.73333	0	6.73333	0	0	0	1	Targeted sequencing	NOS
DLBCL0894	71	M	1	0	1	1	1	4	NA	1	No	8.66667	1	13.8333	1	0	0	0	Targeted sequencing	MCD
DLBCL0895	65	M	1	0	1	1	0	3	NA	NA	Yes	1.33333	0	1.33333	0	0	0	0	Targeted sequencing	ST2
DLBCL0896	69	F	1	0	0	0	0	1	NA	0	Yes	6.66667	1	6.66667	1	0	1	0	Targeted sequencing	BN2
DLBCL0897	56	M	0	0	0	0	0	0	NA	0	Yes	12.4333	0	12.4333	0	0	1	0	Targeted sequencing	BN2
DLBCL0898	61	F	1	1	1	1	1	5	NA	1	No	9.16667	0	9.16667	0	1	0	1	Targeted sequencing	EZB
DLBCL0899	53	F	0	0	0	0	0	0	NA	NA	Yes	12.2	0	12.2	0	0	1	0	Targeted sequencing	BN2
DLBCL0900	49	F	0	0	0	0	0	0	NA	0	Yes	11.7667	0	11.7667	0	0	0	0	Targeted sequencing	N1
DLBCL0901	57	M	0	0	0	0	0	0	NA	1	No	12.0333	0	12.0333	0	1	0	1	Targeted sequencing	EZB
DLBCL0902	69	F	1	1	0	1	0	3	NA	1	No	12.7333	0	12.7333	0	0	1	1	Targeted sequencing	NOS
DLBCL0903	58	F	0	0	1	1	0	2	NA	1	No	8.4	0	8.4	0	0	1	0	Targeted sequencing	NOS
DLBCL0904	64	F	1	0	1	0	0	2	NA	0	Yes	7.66667	0	7.66667	0	0	0	0	Targeted sequencing	TP53
DLBCL0905	75	M	1	0	0	1	1	3	GCB	0	No	13	0	13	0	0	1	1	Targeted sequencing	ST2
DLBCL0906	35	F	0	0	0	0	0	0	NA	0	Yes	11.8333	0	11.8333	0	0	1	0	Targeted sequencing	NOS
DLBCL0907	72	F	1	0	1	1	0	3	NA	1	Yes	9.06667	1	9.4	0	0	1	1	Targeted sequencing	NOS
DLBCL0908	81	F	1	1	1	0	0	3	GCB	NA	No	13.1667	0	13.1667	0	0	0	0	Targeted sequencing	ST2
DLBCL0909	69	M	1	0	0	0	0	1	NA	0	Yes	11.1	0	11.1	0	0	0	0	Targeted sequencing	NOS
DLBCL0910	80	M	1	0	1	0	1	3	ABC	NA	No	13.0667	0	13.0667	0	0	0	0	Targeted sequencing	MCD
DLBCL0911	46	F	0	0	1	1	0	2	ABC	0	No	11.2	1	11.2	0	0	0	0	Targeted sequencing	BN2
DLBCL0912	65	M	1	0	1	1	1	4	GCB	1	No	5.46667	0	5.46667	0	0	1	1	Targeted sequencing	N1
DLBCL0913	47	M	0	0	0	0	0	0	NA	0	Yes	11.1	0	11.1	0	0	1	0	Targeted sequencing	NOS
DLBCL0914	59	M	0	0	1	0	0	1	NA	0	Yes	12.2667	0	12.2667	0	0	1	0	Targeted sequencing	TP53
DLBCL0915	71	M	1	0	1	1	1	4	NA	0	Yes	6.56667	0	6.56667	0	0	0	0	Targeted sequencing	MCD
DLBCL0916	48	F	0	0	0	0	0	0	NA	0	Yes	10.8667	0	10.8667	0	0	0	0	Targeted sequencing	TP53
DLBCL0917	51	M	0	1	1	1	1	4	NA	1	Yes	7.83333	1	9.33333	1	0	0	1	Targeted sequencing	TP53
DLBCL0918	42	M	0	0	1	0	0	1	ABC	1	No	7	0	7	0	0	0	0	Targeted sequencing	TP53
DLBCL0919	38	M	0	0	0	1	0	1	NA	0	Yes	11.1667	0	11.1667	0	0	0	0	Targeted sequencing	NOS
DLBCL0920	25	M	0	0	0	0	0	0	NA	0	Yes	10.8	0	10.8	0	0	0	0	Targeted sequencing	NOS
DLBCL0921	57	F	0	0	0	0	0	0	ABC	0	Yes	12.9333	0	12.9333	0	0	0	0	Targeted sequencing	TP53
DLBCL0922	56	F	0	0	0	0	0	0	NA	NA	No	10.7	0	10.7	0	0	0	0	Targeted sequencing	TP53
DLBCL0923	78	M	1	0	1	0	0	2	GCB	NA	No	16.6667	0	16.6667	0	0	0	0	Targeted sequencing	NOS
DLBCL0924	56	M	0	0	0	0	0	0	NA	1	Yes	11.1333	0	11.1333	0	0	0	0	Targeted sequencing	MCD
DLBCL0925	41	F	0	0	0	0	0	0	NA	NA	Yes	10.4	0	10.4	0	0	1	0	Targeted sequencing	BN2
DLBCL0926	79	F	1	0	1	0	1	3	NA	0	Yes	8.83333	1	8.83333	1	0	1	0	Targeted sequencing	NOS
DLBCL0927	56	F	0	0	0	0	0	0	NA	NA	Yes	10.2	0	10.2	0	0	1	0	Targeted sequencing	BN2
DLBCL0928	47	M	0	0	0	0	0	0	NA	0	No	7.16667	0	7.16667	0	0	1	1	Targeted sequencing	ST2
DLBCL0929	71	F	1	0	0	0	0	1	NA	NA	No	11.3333	0	11.3333	0	0	0	0	Targeted sequencing	TP53
DLBCL0930	59	M	0	0	0	1	0	1	ABC	NA	No	6.7	0	6.7	0	0	0	1	Targeted sequencing	TP53
DLBCL0931	32	M	0	0	0	0	0	0	NA	NA	No	10.1667	0	10.1667	0	0	1	0	Targeted sequencing	TP53
DLBCL0932	57	F	0	0	1	0	0	1	NA	1	Yes	9.4	0	9.4	0	0	0	1	Targeted sequencing	NOS
DLBCL0933	63	M	1	1	1	1	0	4	NA	1	Yes	1.3	0	1.3	0	0	0	0	Targeted sequencing	TP53
DLBCL0934	76	F	1	1	1	0	0	3	NA	NA	No	12.3667	0	12.3667	0	1	0	0	Targeted sequencing	MCD
DLBCL0935	46	F	0	0	0	0	0	0	NA	NA	No	9.53333	0	9.53333	0	0	1	0	Targeted sequencing	TP53
DLBCL0936	74	M	1	0	0	0	0	1	GCB	NA	Yes	9.83333	0	9.83333	0	0	0	0	Targeted sequencing	NOS
DLBCL0937	73	M	1	0	1	1	0	3	NA	1	Yes	2.1	0	2.1	0	0	1	1	Targeted sequencing	NOS
DLBCL0938	48	M	0	0	0	0	0	0	NA	1	Yes	3.5	1	9.4	0	0	1	0	Targeted sequencing	N1
DLBCL0939	73	F	1	0	1	1	0	3	NA	1	No	11.2333	1	14.7333	0	0	0	1	Targeted sequencing	N1
DLBCL0940	36	F	0	0	0	0	0	0	ABC	1	Yes	6.66667	1	9.53333	0	0	1	0	Targeted sequencing	BN2
DLBCL0941	75	F	1	0	1	0	0	2	NA	NA	Yes	8.2	1	9.76667	0	0	0	0	Targeted sequencing	N1
DLBCL0942	37	M	0	0	0	0	0	0	NA	NA	Yes	9.26667	0	9.26667	0	0	1	0	Targeted sequencing	NOS
DLBCL0943	75	M	1	0	0	0	0	1	GCB	0	No	10.7	0	10.7	0	0	0	0	Targeted sequencing	NOS
DLBCL0944	43	M	0	0	0	0	0	0	NA	NA	Yes	9.03333	0	9.03333	0	0	0	0	Targeted sequencing	NOS
DLBCL0945	44	F	0	0	1	1	1	3	ABC	1	No	1.36667	0	1.36667	0	0	1	0	Targeted sequencing	BN2
DLBCL0946	36	M	0	0	1	1	0	2	NA	NA	Yes	3.66667	1	4.63333	1	0	0	0	Targeted sequencing	TP53
DLBCL0947	74	F	1	0	0	1	0	2	NA	0	Yes	7.33333	0	7.33333	0	0	0	0	Targeted sequencing	NOS
DLBCL0948	57	F	0	0	1	0	0	1	NA	NA	Yes	8.96667	0	8.96667	0	0	0	0	Targeted sequencing	NOS
DLBCL0949	48	M	0	1	1	1	1	4	NA	0	Yes	4.86667	1	5.76667	0	0	0	0	Targeted sequencing	TP53
DLBCL0950	46	M	0	0	0	0	0	0	NA	NA	Yes	11.6	0	11.6	0	0	1	0	Targeted sequencing	BN2
DLBCL0951	70	M	1	0	0	0	0	1	NA	0	Yes	8.7	0	8.7	0	0	0	0	Targeted sequencing	NOS
DLBCL0952	60	M	0	0	0	1	0	1	GCB	NA	Yes	9.53333	0	9.53333	0	0	1	0	Targeted sequencing	N1
DLBCL0953	27	M	0	0	0	0	0	0	GCB	NA	Yes	8.6	0	8.6	0	0	0	0	Targeted sequencing	N1
DLBCL0954	63	M	1	0	0	1	0	2	GCB	1	Yes	8.66667	0	8.66667	0	0	0	0	Targeted sequencing	NOS
DLBCL0955	63	F	1	1	1	1	1	5	NA	1	Yes	1.5	1	1.5	1	0	1	0	Targeted sequencing	MCD
DLBCL0956	54	F	0	0	0	1	1	2	ABC	0	No	6.23333	0	6.23333	0	0	0	0	Targeted sequencing	MCD
DLBCL0957	47	M	0	0	0	0	0	0	NA	0	Yes	9.73333	0	9.73333	0	0	0	0	Targeted sequencing	N1
DLBCL0958	63	M	1	0	0	0	0	1	NA	NA	Yes	8.6	0	8.6	0	0	0	0	Targeted sequencing	NOS
DLBCL0959	64	M	1	0	0	0	0	1	NA	1	Yes	8.13333	0	8.13333	0	0	0	0	Targeted sequencing	NOS
DLBCL0960	64	F	1	0	0	0	0	1	NA	NA	Yes	8.5	0	8.5	0	0	0	0	Targeted sequencing	ST2
DLBCL0961	37	M	0	0	0	0	0	0	ABC	0	Yes	9.73333	0	9.73333	0	0	0	0	Targeted sequencing	N1
DLBCL0962	64	M	1	1	1	1	0	4	NA	1	Yes	7.03333	0	7.03333	0	0	0	0	Targeted sequencing	MCD
DLBCL0963	66	F	1	0	0	1	0	2	NA	1	No	6.1	0	6.1	0	0	1	0	Targeted sequencing	NOS
DLBCL0964	38	F	0	0	1	0	0	1	NA	0	Yes	8.76667	0	8.76667	0	0	0	0	Targeted sequencing	NOS
DLBCL0965	41	F	0	1	1	1	1	4	NA	0	No	7	0	7	0	1	0	1	Targeted sequencing	EZB
DLBCL0966	51	F	0	0	0	0	0	0	NA	1	Yes	8.06667	0	8.06667	0	0	1	0	Targeted sequencing	BN2
DLBCL0967	63	F	1	0	0	0	0	1	NA	0	Yes	8.5	0	8.5	0	0	0	0	Targeted sequencing	NOS
DLBCL0968	64	F	1	0	1	0	0	2	NA	0	Yes	8.16667	0	8.16667	0	0	0	0	Targeted sequencing	NOS
DLBCL0969	63	M	1	0	1	1	0	3	NA	0	Yes	4.5	0	4.5	0	0	0	0	Targeted sequencing	NOS
DLBCL0970	63	F	1	0	0	0	0	1	NA	1	Yes	8.93333	0	8.93333	0	0	0	0	Targeted sequencing	NOS
DLBCL0971	52	F	0	0	0	0	0	0	NA	0	Yes	7.8	0	7.8	0	0	1	0	Targeted sequencing	N1
DLBCL0972	66	F	1	0	1	0	0	2	NA	1	No	8.93333	0	8.93333	0	0	0	0	Targeted sequencing	MCD
DLBCL0973	47	F	0	0	0	0	0	0	NA	0	Yes	7.83333	0	7.83333	0	0	0	0	Targeted sequencing	ST2
DLBCL0974	56	M	0	0	0	0	0	0	NA	1	Yes	7.9	0	7.9	0	0	0	0	Targeted sequencing	ST2
DLBCL0975	55	F	0	0	0	0	0	0	NA	1	No	8.26667	0	8.26667	0	0	0	0	Targeted sequencing	MCD
DLBCL0976	31	F	0	0	1	1	1	3	NA	1	No	6.06667	0	6.06667	0	1	1	1	Targeted sequencing	EZB
DLBCL0977	69	F	1	0	1	1	0	3	NA	0	Yes	5.56667	0	5.56667	0	0	1	0	Targeted sequencing	NOS
DLBCL0978	58	F	0	0	1	1	0	2	GCB	0	No	6.4	0	6.4	0	1	0	0	Targeted sequencing	EZB
DLBCL0979	64	F	1	0	0	0	0	1	NA	1	Yes	7.36667	0	7.36667	0	0	0	1	Targeted sequencing	NOS
DLBCL0980	55	F	0	0	1	1	0	2	NA	1	No	7.5	0	7.5	0	1	0	1	Targeted sequencing	EZB
DLBCL0981	71	M	1	1	1	1	0	4	NA	0	Yes	4	0	4	0	0	0	0	Targeted sequencing	ST2
DLBCL0982	38	M	0	0	0	0	0	0	NA	0	No	64.6184	0	64.6184	0	1	0	0	Targeted sequencing	EZB
DLBCL0983	54	F	0	0	0	1	0	1	NA	0	No	63.9531	0	63.9531	0	0	0	0	WES	NOS	Other
DLBCL0984	31	F	0	0	0	1	0	1	NA	0	Yes	62.9489	0	62.9489	0	0	0	0	Targeted sequencing	EZB
DLBCL0985	51	M	0	0	0	0	0	0	NA	1	No	2.62053	1	3.65387	1	1	0	0	WES	ST2	EZB
DLBCL0986	55	F	0	0	0	0	0	0	NA	0	Yes	40.6707	0	40.6707	0	0	0	0	Targeted sequencing	N1
DLBCL0987	40	F	0	0	1	1	0	2	NA	0	No	62.5409	0	62.5409	0	0	0	0	Targeted sequencing	NOS
DLBCL0988	49	F	0	0	1	1	1	3	NA	0	No	60.5466	0	60.5466	0	0	0	0	Targeted sequencing	N1
DLBCL0989	41	M	0	0	0	0	0	0	NA	0	Yes	59.952	0	59.952	0	0	0	0	Targeted sequencing	NOS
DLBCL0990	58	F	0	0	0	1	0	1	NA	0	No	59.9898	0	59.9898	0	0	0	0	WES	NOS	Other
DLBCL0991	55	M	0	0	0	0	0	0	NA	0	Yes	57.9823	0	57.9823	0	0	0	0	Targeted sequencing	NOS
DLBCL0992	50	F	0	0	0	0	0	0	NA	1	No	58.6	0	58.6	0	0	0	0	WES	NOS	Other
DLBCL0993	48	F	0	0	0	0	0	0	NA	1	Yes	57.4548	0	57.4548	0	0	1	0	Targeted sequencing	BN2
DLBCL0994	44	M	0	1	1	1	1	4	NA	0	No	53.8094	0	53.8094	0	0	0	0	Targeted sequencing	NOS
DLBCL0995	51	M	0	0	1	1	0	2	NA	0	Yes	5.78663	1	43.92	0	0	0	0	Targeted sequencing	N1
DLBCL0996	34	M	0	0	0	0	0	0	NA	0	Yes	48.986	0	48.986	0	0	0	0	Targeted sequencing	NOS
DLBCL0997	60	F	0	0	0	1	0	1	NA	0	Yes	45.39	0	45.39	0	0	0	0	WES	BN2	Other
DLBCL0998	42	M	0	0	0	1	0	1	NA	0	No	42.8368	0	42.8368	0	0	0	0	Targeted sequencing	N1
DLBCL0999	60	M	0	0	0	1	0	1	NA	1	Yes	39.852	0	39.852	0	0	0	0	Targeted sequencing	NOS
DLBCL1000	41	F	0	0	0	0	1	1	NA	0	Yes	34.9361	0	34.9361	0	1	0	0	Targeted sequencing	EZB
DLBCL1001	47	M	0	0	0	0	0	0	NA	1	Yes	32.0886	0	32.0886	0	1	0	0	Targeted sequencing	NOS
