# Supplementary material for: Simplified algorithm for genetic subtyping in diffuse large B-cell lymphoma
Source: Signal Transduct Target Ther. 2023 Apr 10;8:145. doi: 10.1038/s41392-023-01358-y (PMC10083170; doi:10.1038/s41392-023-01358-y)
Supplement: Supplementary file 3 — Supplementary Table 6 [file 41392_2023_1358_MOESM3_ESM.xlsx]

## Sheet: Supplementary Table 6
Supplementary Table 6. Clinical features of the 48 DLBCL patients treated with R-CHOP-X.
Patient ID	Age	Gender	IPI- Age	IPI- ECOG	IPI- LDH	IPI- Ann Arbor stage	IPI- Extranodal sites	IPI score	LymphPlex subtype	Targeted agent	Response	FBCL-2(+/-)	FBCL-6(+/-)	FMYC(+/-)	ARID1A	B2M	BTG1	BTG2	CCND3	CD70	CD79B	CIITA	CREBBP	DDX3X	DTX1	DUSP2	EP300	EZH2	FAS	GNA13	IRF4	IRF8	KMT2D	MPEG1	MYD88	NOTCH1	NOTCH2	PIM1	PRDM1	SGK1	SOCS1	STAT3	STAT6	TBL1XR1	TET2	TNFAIP3	TNFRSF14	TP53	ZFP36L1
DLBCL1002	67	M	1	0	1	1	0	3	BN2	ibrutinib	CR	-	+	-	0	0	0	0	0	0	0	0	0	0	0	0	0	0	0	0	0	0	1	0	1	0	1	0	0	0	0	0	0	0	0	0	0	0	0
DLBCL1003	63	F	1	0	1	1	0	3	TP53	decitabine	CR	-	-	+	0	0	0	0	0	0	0	1	1	1	1	1	0	1	1	0	0	0	1	0	0	0	0	0	0	0	1	0	0	1	0	1	0	1	1
DLBCL1004	73	M	1	0	1	1	1	4	NOS	lenalidomide	CR	-	-	+	0	0	0	0	0	0	1	0	0	0	0	0	0	1	0	0	0	0	0	0	0	0	0	0	0	0	0	0	0	0	1	0	0	0	0
DLBCL1005	68	F	1	0	0	1	1	3	NOS	lenalidomide	CR	-	-	+	0	0	0	0	0	0	0	0	0	0	0	1	1	0	0	0	0	0	1	0	0	0	0	1	0	0	0	0	0	0	0	0	0	0	0
DLBCL1006	66	M	1	0	0	1	1	3	NOS	lenalidomide	CR	-	+	-	0	0	0	0	0	0	0	0	0	0	0	1	1	0	0	0	0	0	1	0	0	0	0	0	0	0	0	0	0	0	1	0	0	0	0
DLBCL1007	71	M	1	0	1	1	0	3	TP53	decitabine	PR	-	-	-	0	0	0	0	0	0	0	0	0	0	0	0	0	1	0	0	0	0	0	0	0	0	0	0	1	0	0	0	0	0	0	0	0	1	0
DLBCL1008	61	M	1	0	1	1	0	3	MCD	ibrutinib	CR	-	+	-	0	0	0	0	0	0	1	0	0	0	1	1	0	0	0	0	0	1	0	1	0	0	0	1	1	0	0	0	0	0	0	0	0	0	0
DLBCL1009	69	F	1	0	1	1	1	4	ST2	lenalidomide	CR	-	-	-	0	0	0	1	1	0	0	0	0	1	0	0	1	0	0	0	0	1	1	0	0	0	0	0	0	0	0	0	0	1	1	1	1	0	0
DLBCL1010	69	M	1	0	1	1	1	4	MCD	ibrutinib	CR	-	-	-	0	0	0	1	0	1	0	0	0	0	1	1	0	0	0	0	0	0	0	0	1	0	0	1	0	0	0	0	0	1	0	0	0	0	0
DLBCL1011	61	F	1	1	1	1	0	4	BN2	ibrutinib	PR	-	+	-	0	0	1	0	0	0	0	0	0	0	1	0	0	1	0	1	0	0	1	0	0	0	0	0	0	0	0	0	0	0	0	0	0	0	0
DLBCL1012	63	F	1	1	1	1	1	5	TP53	decitabine	PD	-	+	-	0	0	1	0	1	0	1	0	0	0	0	0	0	0	0	0	0	0	1	0	1	0	1	0	0	0	0	0	0	1	0	0	0	1	0
DLBCL1013	68	M	1	0	1	1	1	4	NOS	lenalidomide	PD	-	-	+	1	0	0	0	0	0	0	0	0	1	0	0	0	1	0	0	0	1	0	0	0	0	0	0	0	0	0	0	0	0	0	0	0	0	0
DLBCL1014	68	M	1	0	1	1	1	4	N1	ibrutinib	CR	-	+	-	0	0	1	1	0	0	0	0	1	0	1	0	0	0	0	0	0	0	1	0	0	1	0	0	0	0	1	0	0	0	0	0	0	0	0
DLBCL1015	63	M	1	0	0	1	0	2	BN2	ibrutinib	CR	-	-	-	0	1	0	1	1	1	0	1	0	0	1	1	0	1	0	0	0	0	0	1	0	1	0	0	1	0	1	1	0	0	0	1	0	0	1
DLBCL1016	67	M	1	0	1	1	1	4	EZB	lenalidomide	CR	+	-	+	0	0	1	0	0	0	1	0	0	0	1	0	0	1	0	0	0	0	1	0	0	0	0	0	0	0	1	0	0	0	0	0	0	0	0
DLBCL1017	62	M	1	0	1	0	0	2	TP53	decitabine	CR	-	+	-	0	0	0	0	0	0	0	0	0	0	1	0	0	0	0	0	1	0	0	0	0	0	0	1	0	0	0	0	0	0	0	0	0	1	0
DLBCL1018	65	M	1	0	1	1	1	4	MCD	orelabrutinib	SD	-	-	-	0	0	0	1	0	0	0	0	0	0	0	0	0	0	0	0	0	0	0	0	1	0	0	1	0	0	0	0	0	0	0	0	0	0	0
DLBCL1019	48	M	0	0	0	1	1	2	TP53	decitabine	CR	-	-	-	0	0	1	0	0	1	0	0	0	0	0	0	0	0	0	0	0	0	0	0	0	0	0	0	0	0	0	0	0	0	0	0	0	1	0
DLBCL1020	67	M	1	0	1	0	0	2	MCD	zanubrutinib	CR	-	-	-	1	0	1	1	0	0	0	0	0	0	1	1	0	0	0	0	0	0	0	0	1	0	0	1	0	0	0	0	0	1	0	0	0	0	0
DLBCL1021	70	M	1	0	1	0	0	2	MCD	orelabrutinib	CR	-	-	+	0	0	1	0	0	0	1	0	0	0	0	0	0	1	0	0	0	0	0	0	0	0	0	1	0	0	0	0	0	0	0	0	0	0	0
DLBCL1022	72	F	1	0	1	0	1	3	NOS	lenalidomide	CR	-	-	-	0	0	0	0	0	0	0	0	0	0	0	0	0	1	0	0	0	0	0	0	0	0	0	0	0	0	0	0	0	0	1	0	0	0	0
DLBCL1023	66	M	1	0	1	1	1	4	BN2	zanubrutinib	CR	-	+	-	0	0	0	1	0	0	1	0	0	0	0	0	0	0	0	0	0	0	1	0	0	0	0	0	0	0	0	0	0	0	0	0	0	0	0
DLBCL1024	67	M	1	0	1	0	0	2	BN2	orelabrutinib	CR	-	-	-	0	0	0	1	0	0	0	0	0	0	1	0	0	0	0	0	1	0	0	0	1	0	0	0	0	0	0	1	0	0	0	0	0	0	0
DLBCL1025	66	F	1	1	0	1	0	3	TP53	decitabine	CR	-	-	-	0	0	0	0	0	0	0	0	0	0	0	0	0	0	0	0	0	0	1	0	0	0	0	1	0	0	0	0	0	0	0	0	0	1	0
DLBCL1026	66	F	1	0	1	0	0	2	NOS	lenalidomide	CR	-	-	-	0	0	0	0	0	0	0	0	0	0	0	0	0	0	0	0	0	0	1	0	0	0	0	0	0	0	0	0	0	0	0	0	0	0	1
DLBCL1027	62	F	1	0	0	1	0	2	NOS	lenalidomide	CR	-	-	-	0	0	0	0	0	0	0	0	0	0	0	0	0	0	0	0	0	0	1	0	0	0	0	0	0	0	0	0	0	0	0	0	0	0	0
DLBCL1028	69	M	1	1	1	1	1	5	MCD	orelabrutinib	CR	-	-	-	1	0	1	0	0	0	1	0	0	0	0	1	0	0	0	0	0	0	0	0	1	0	0	1	1	0	0	0	0	1	1	0	0	0	0
DLBCL1029	68	M	1	0	0	1	0	2	TP53	decitabine	CR	-	+	-	0	0	0	0	1	0	0	0	0	0	0	0	0	0	0	0	0	0	1	0	1	0	0	0	0	0	0	0	0	0	0	0	0	1	0
DLBCL1030	67	M	1	0	1	0	0	2	BN2	orelabrutinib	CR	-	+	-	1	1	0	0	1	0	0	0	0	0	0	0	1	0	0	0	0	0	1	0	1	0	0	0	1	0	0	0	0	0	0	0	0	0	0
DLBCL1031	54	M	0	0	1	0	1	2	BN2	orelabrutinib	CR	-	+	-	0	0	0	0	0	0	0	0	0	0	0	0	0	0	0	0	0	0	0	0	0	0	1	0	1	0	0	0	0	0	1	0	0	0	0
DLBCL1032	55	F	0	0	1	1	0	2	TP53	decitabine	PR	-	-	-	0	0	0	0	0	0	0	0	0	0	0	0	0	0	0	1	0	0	1	0	0	0	0	0	0	1	1	1	0	0	1	0	1	1	0
DLBCL1033	66	M	1	0	1	1	1	4	TP53	decitabine	CR	-	+	-	0	0	0	0	1	0	0	0	0	0	0	0	0	0	0	0	0	0	0	0	1	0	0	0	0	0	0	0	0	0	0	0	0	1	0
DLBCL1034	67	F	1	1	1	1	0	4	TP53	decitabine	CR	-	-	+	0	0	0	0	0	0	0	0	0	0	1	0	0	0	1	0	0	0	1	0	1	0	1	0	0	0	0	0	0	0	1	0	0	1	0
DLBCL1035	73	F	1	1	1	1	1	5	MCD	orelabrutinib	PR	-	-	-	0	0	1	0	0	0	0	1	0	0	0	0	0	0	0	0	0	0	0	1	1	0	0	1	0	0	0	0	0	1	0	0	0	0	0
DLBCL1036	68	M	1	0	1	1	1	4	MCD	orelabrutinib	CR	-	-	-	0	0	0	0	1	0	0	0	0	0	1	0	0	0	0	0	0	0	0	0	1	0	0	1	1	0	0	0	0	0	0	0	0	0	1
DLBCL1037	66	F	1	0	1	1	1	4	NOS	lenalidomide	PD	-	-	-	0	0	0	0	0	0	1	0	0	0	0	0	0	0	0	0	0	0	0	0	0	0	0	0	0	0	0	0	0	0	0	0	0	0	0
DLBCL1038	73	M	1	1	1	1	0	4	MCD	orelabrutinib	CR	-	-	-	0	0	1	0	0	0	1	1	0	0	0	0	0	0	0	0	0	1	0	0	1	0	0	1	0	0	0	0	0	0	0	0	0	0	0
DLBCL1039	63	M	1	1	1	1	0	4	MCD	orelabrutinib	CR	-	-	-	0	0	0	0	0	0	0	1	0	0	0	0	0	0	0	0	0	0	1	0	1	0	0	1	0	0	0	0	0	0	0	0	0	0	0
DLBCL1040	67	F	1	0	1	0	0	2	TP53	decitabine	CR	-	-	-	1	0	0	0	0	0	0	0	0	0	0	0	0	0	0	0	0	0	0	0	0	0	1	1	0	0	0	0	0	0	1	0	0	1	0
DLBCL1041	66	F	1	0	1	1	0	3	BN2	orelabrutinib	CR	-	+	-	1	0	0	0	0	0	0	0	0	0	1	0	0	0	1	0	0	0	0	0	0	0	0	0	0	0	0	0	0	0	1	0	0	0	0
DLBCL1042	63	M	1	0	1	0	0	2	TP53	decitabine	CR	-	-	-	0	0	1	0	0	0	0	0	0	0	0	1	0	0	1	1	0	0	0	0	0	0	1	0	0	0	0	0	0	0	0	0	0	1	0
DLBCL1043	68	M	1	0	1	0	0	2	NOS	lenalidomide	CR	-	-	-	0	0	0	0	0	0	0	0	0	0	0	0	0	0	0	0	1	0	0	0	0	0	0	1	0	0	0	0	0	0	0	0	0	0	0
DLBCL1044	66	M	1	0	1	1	0	3	BN2	orelabrutinib	CR	-	+	-	0	0	0	0	0	0	0	0	0	0	0	1	0	0	1	0	0	0	1	0	0	0	1	0	0	1	1	0	0	0	0	0	0	0	0
DLBCL1045	74	M	1	0	1	0	0	2	MCD	orelabrutinib	CR	-	-	-	0	0	1	0	0	0	1	0	0	0	0	0	1	1	0	0	0	0	0	1	1	0	0	1	0	0	0	0	0	1	0	0	0	0	0
DLBCL1046	56	F	0	0	1	1	0	2	MCD	orelabrutinib	CR	-	-	-	0	0	1	0	0	0	1	0	0	0	0	0	0	1	0	0	0	0	0	1	0	0	1	1	0	0	0	1	0	0	0	0	0	0	0
DLBCL1047	70	F	1	0	0	1	0	2	BN2	orelabrutinib	CR	-	+	-	0	0	0	0	0	0	0	0	0	0	1	0	0	0	0	0	0	0	1	0	0	0	0	0	0	0	0	0	0	0	0	0	0	0	0
DLBCL1048	61	M	1	1	1	1	1	5	NOS	lenalidomide	CR	-	-	-	0	0	0	0	0	0	0	0	0	0	0	0	0	1	0	0	0	0	1	0	0	0	1	1	0	0	0	0	0	0	0	0	0	0	0
DLBCL1049	66	M	1	0	1	1	0	3	TP53	decitabine	CR	-	-	-	0	0	0	1	0	0	0	0	0	0	0	0	0	0	0	0	0	1	1	1	0	0	0	0	0	0	0	0	0	0	1	0	0	1	0
